# Supplementary material for: Protein profile of fiber types in human skeletal muscle: a single-fiber proteomics study
Source: Skelet Muscle. 2021 Nov 2;11:24. doi: 10.1186/s13395-021-00279-0 (PMC8561870; doi:10.1186/s13395-021-00279-0)
Supplement: Supplementary file 1 — Additional file 1: Dataset 1. Human muscle proteins detected by single-fiber proteomics. [file 13395_2021_279_MOESM1_ESM.xlsx]

## Sheet: Sheet1
Dataset 1				Human muscle proteins detected by single-fiber proteomics (values normalized to ACTA1)
Median 1	Median 2A	Median 2X	Standard deviation 1	Standard deviation 2A	Standard deviation 2X	Valid values 1	Valid values 2A	Valid values 2X	Gene names		Median 1 %	Median 2A %	Median 2X %
4.42073	2.59146	2.83174	10.655	105.475	NaN	3	5	1	A1BG		100	58.6207	64.0559
3.52774	5.17935	10.8059	15.3795	6.19173	50.6579	18	25	10	A2M		32.6462	47.9306	100
1.257	3.29097	8.03619	2.47891	14.6295	4.89145	10	6	4	A2ML1		15.6418	40.9518	100
2.96396	4.49311	NaN	NaN	NaN	NaN	1	1	0	AAK1		/	/	/
89.8657	349.333	251.369	164.995	1429.13	595.332	17	28	12	AAMDC		25.7249	100	71.9569
5.84008	3.64017	2.92554	113.576	749.674	25.737	14	19	9	AARS		100	62.3308	50.0941
11.4712	26.2564	24.6156	41.1276	29.1999	112.279	13	23	7	AARS2		43.6889	100	93.7508
18.067	34.0107	45.6938	16.5004	30.9414	95.7365	12	19	10	AARSD1;PTGES3L-AARSD1		39.5393	74.4316	100
2.65481	2.00926	1.78766	1.21811	18.3157	NaN	2	3	1	AASS		100	75.6837	67.3365
7.3873	4.07644	3.36332	10.674	2.63602	NaN	4	4	1	ABCA6		100	55.1817	45.5284
2.11171	1.33181	2.63753	1.56293	3.37606	NaN	11	9	1	ABCA8		80.0639	50.4945	100
60.5546	3.56909	62.6554	39.8569	24.0269	19.8768	5	9	3	ABCB10		96.6471	5.69639	100
4.14561	4.48074	2.87885	11.4916	2.72089	2.48487	13	17	4	ABCB7		92.5206	100	64.2493
2.03463	NaN	46.1092	3.49005	NaN	NaN	4	0	1	ABCC4		/	/	/
0.683597	1.22252	2.90204	0.50029	0.705482	2.49021	5	9	10	ABCC9		23.5557	42.1262	100
6.70276	1.2995	NaN	1.40282	0.578665	NaN	4	3	0	ABCD1		/	/	/
5.55669	5.29637	6.88213	8.45843	12.4984	14.2765	11	19	4	ABCE1		80.7409	76.9583	100
3.87129	32.092	10.2439	11.2464	28.1879	116.843	11	23	11	ABCF1		12.0631	100	31.9205
5.32107	2.85767	2.62404	5.34853	1.6686	9.625	2	11	4	ABCF2		100	53.7048	49.3142
39.7877	41.1728	18.2977	67.9658	35.5289	68.9474	18	28	13	ABHD10		96.6359	100	44.4413
29.2984	32.6919	21.0704	60.272	23.3268	87.6901	17	24	10	ABHD11		89.6196	100	64.4515
5.10127	5.7227	10.2004	NaN	27.3716	23.2939	1	5	6	ABHD14B		50.0106	56.1029	100
3.58016	2.6988	4.91196	1.53101	1.6672	1.6768	6	9	2	ABHD16A		72.8866	54.9435	100
1.43243	6.30332	15.0946	0.547102	2.74475	20.8111	3	3	2	ABI3BP		9.48969	41.7587	100
17.7988	15.6751	22.4217	17.9077	24.7973	915.319	19	24	12	ABLIM1		79.382	69.9103	100
24.7566	26.2588	38.5703	11.781	27.8143	29.0821	18	28	12	ABLIM2		64.1858	68.0805	100
NaN	5.20312	6.08409	NaN	NaN	3.38268	0	1	4	ABLIM2		/	/	/
12.4281	38.0973	3.98404	32.2588	41.1442	3.26594	8	7	2	ABLIM3		32.622	100	10.4575
6.31665	14.2138	3.53435	7.38832	12.7053	1.60062	2	12	7	ABRA		44.4404	100	24.8657
33.5314	10.6105	12.9004	49.4475	18.3969	28.7458	18	25	10	ACAA1		100	31.6435	38.4725
1225.63	667.304	320.169	1940.09	218.083	1302.69	19	29	13	ACAA2		100	54.4459	26.1229
1.13178	1.14001	0.302414	0.660547	2.24401	NaN	6	4	1	ACACB		99.2787	100	26.5274
7.21565	5.65096	7.19065	6.15996	22.1613	6.39807	3	4	3	ACAD11		100	78.3152	99.6535
59.6712	52.5303	31.7788	64.0607	41.7668	70.2558	19	29	13	ACAD8		100	88.033	53.2565
6.44092	4.95352	3.04407	13.865	136.626	23.8417	18	25	7	ACAD9		100	76.9071	47.2614
1232.98	1204.29	828.368	1357.49	982.558	3524.62	19	29	13	ACADM		100	97.6728	67.184
823.507	361.222	169.169	1090.35	214.428	629.6	19	29	13	ACADS		100	43.8639	20.5425
78.1893	48.9373	16.9853	97.9638	24.1333	1910.1	19	28	8	ACADSB		100	62.5883	21.7233
2449.54	1566.92	1648.41	3683.44	729.742	1750.9	19	29	13	ACADVL		100	63.9678	67.2944
3850.75	2393.08	1273.71	4423.34	785.518	5382.52	19	29	13	ACAT1		100	62.1459	33.0768
73.4868	37.0316	134.898	109.318	82.7093	109.83	16	14	4	ACAT1		54.4757	27.4515	100
15.0788	3.75269	13.4808	28.4356	12.569	5.68258	6	6	5	ACAT2		100	24.8871	89.4021
13.5881	10.5994	6.85764	7.93831	10.7592	4.99086	6	12	5	ACBD3		100	78.0047	50.468
5.64678	2.9776	9.18435	6.68907	103.149	NaN	2	5	1	ACE		61.4826	32.4204	100
6.87136	3.38451	0.971982	9.99599	23.8183	13.6732	8	7	5	ACIN1		100	49.2554	14.1454
5.01713	10.0144	3.80005	7.80683	19.1155	4.82712	18	20	7	ACLY		50.0991	100	37.9458
2.98687	12.6748	3.92211	5.90826	67.6948	6.89426	13	21	9	ACO1		23.5654	100	30.9441
3507.74	3373.21	1618.27	3267.46	1110.94	6281.73	19	29	13	ACO2		100	96.1649	46.1343
401.01	275.237	318.332	402.652	157.823	1124.97	19	28	13	ACOT13		100	68.6358	79.3825
1224	830.754	304.565	1697.07	350.053	1685.12	19	29	13	ACOT2;ACOT1		100	67.8723	24.8828
NaN	2.45819	4.4583	NaN	2.54953	2.08734	0	3	5	ACOT7		/	/	/
36.0515	20.3869	5.81104	24.1788	17.0282	17.1721	19	27	10	ACOT9		100	56.5495	16.1187
1.18026	4.70789	7.16089	0.247556	4.24663	49.4469	2	8	4	ACOX1		16.482	65.7444	100
NaN	7.45188	7.95727	NaN	4.60228	NaN	0	7	1	ACOX3		/	/	/
37.2624	41.8458	101.383	23.4766	95.5517	134.77	8	17	8	ACP1		36.7542	41.2751	100
66.8745	79.5154	41.6955	74.9979	50.599	139.089	19	28	13	ACSF2		84.1025	100	52.437
4.28616	3.70585	5.15808	3.59916	3.11784	10.7624	16	18	8	ACSF3		83.096	71.8456	100
1480.75	892.446	695.694	1004.69	596.417	610.669	19	29	13	ACSL1		100	60.27	46.9827
16.7045	11.5023	13.3212	15.293	22.9283	10.4174	19	28	13	ACSL3		100	68.8575	79.7462
3.72285	5.03656	2.19829	37.7334	36.412	2.47666	5	15	5	ACSL4		73.9164	100	43.6466
9.6532	1.10666	3.34214	42.9612	10.2517	0.551342	19	8	2	ACSS1		100	11.4642	34.6221
5.77942	2.25719	10.9653	102.302	19.9203	56.212	5	4	5	ACSS2		52.7065	20.5848	100
100000	100000	100000	0	0	0	19	29	13	ACTA1		100	100	100
53.3175	45.571	22.7382	303.722	172.927	16.3867	17	9	3	ACTBL2		100	85.471	42.6469
56.2154	29.2521	34.7982	403.857	801.244	560.998	16	27	12	ACTG1		100	52.0358	61.9015
155.566	146.185	77.6727	58.8908	589.413	95.3457	13	23	10	ACTG1		100	93.9697	49.9291
27.5844	28.4581	19.2885	23.4837	44.6485	7.74958	4	13	9	ACTG1		96.9299	100	67.7784
87.7533	68.6748	30.1476	77.9383	52.1539	40.2733	17	27	10	ACTN1		100	78.2589	34.355
12.5069	60.1995	11.7844	198.125	240.264	76.3403	18	23	11	ACTN1		20.7758	100	19.5756
15565.3	12167.5	8652.23	5515.17	4790.73	3828.44	19	29	13	ACTN2		100	78.1711	55.5868
74.2871	2403.14	8461.33	542.11	2436.67	4215.99	19	29	13	ACTN3		0.87796	28.4015	100
25.5234	46.1774	55.2869	47.8792	51.0838	40.7043	18	29	10	ACTN4		46.1653	83.5233	100
3.40171	3.0945	1.31256	17.3416	50.3184	NaN	5	3	1	ACTR10		100	90.9689	38.5851
15.4556	25.1505	37.0941	18.6876	29.9484	16.1847	18	29	10	ACTR1A		41.6658	67.802	100
4.92897	5.87281	6.63914	3.29187	5.84553	6.63036	2	19	6	ACTR1B		74.2411	88.4575	100
48.4888	7.62838	10.8124	93.4844	63.8855	8.67985	10	16	5	ACTR2		100	15.7323	22.2988
3.67473	7.99347	26.0489	9.82219	11.5791	94.3772	7	15	7	ACTR3		14.1071	30.6864	100
2.66525	14.3776	10.83	3.40869	19.8238	20.1251	11	20	8	ACY1;ABHD14A-ACY1		18.5376	100	75.3259
160.978	162.047	363.629	189.251	295.029	415.992	19	29	13	ACYP2		44.2698	44.5638	100
10.1201	11.3429	9.92397	10.7146	8.63799	53.4162	13	17	4	ADA		89.2191	100	87.4903
NaN	1.81246	NaN	NaN	0.739879	NaN	0	4	0	ADAM10		/	/	/
1.99606	0.738398	5.94995	3.74802	0.728457	5.49824	4	2	2	ADAMTSL4		33.5475	12.4102	100
40.8357	1.92896	10.2438	55.0294	2.56767	2.0541	2	6	2	ADAR		100	4.7237	25.0854
1198.31	540.681	216.307	590.136	273.906	628.836	19	29	13	ADCK3		100	45.1203	18.051
15.0976	5.74023	NaN	10.1788	6.08901	NaN	14	8	0	ADCK3		/	/	/
26.6783	11.3584	12.6393	8.63564	18.3043	7.76779	2	10	4	ADCK5		100	42.5753	47.3765
5.41733	3.31941	5.36894	1.96773	4.1029	2.63915	3	4	2	ADD1		100	61.274	99.1069
22.837	25.3245	58.5823	44.7085	62.2149	37.1804	12	16	4	ADD2		38.9828	43.2289	100
4.60888	3.26849	3.48137	2.52445	8.45654	2.62997	5	7	2	ADD3		100	70.9173	75.5361
21.759	12.5206	42.4246	18.7848	24.6486	80.3449	10	14	9	ADH1B		51.2886	29.5125	100
NaN	6.44736	NaN	NaN	2.56533	NaN	0	2	0	ADH1C		/	/	/
39.4857	15.8549	10.7086	251.99	102.694	90.0146	13	25	8	ADH5		100	40.1535	27.1202
145.837	73.4549	14.153	171.669	1029.6	401.328	19	28	10	ADHFE1		100	50.3677	9.70461
68.8765	1018.45	1572.22	48.2855	NaN	2189.53	2	1	2	ADIRF		4.38084	64.7781	100
2.06895	4.39251	43.8986	6.69313	115.934	37.4252	6	6	4	ADK		4.71301	10.006	100
7.9324	49.2565	NaN	NaN	60.0232	NaN	1	2	0	ADO		/	/	/
66.9145	140.671	295.732	124.661	154.937	302.772	18	28	12	ADPRHL1		22.6268	47.5672	100
4.7685	6.39634	19.7626	4.71315	16.0137	23.8517	10	16	7	ADPRHL2		24.1289	32.3659	100
6.47998	106.352	95.8993	32.2529	114.531	143.992	13	25	12	ADSL		6.09293	100	90.1712
92.9628	293.848	334.634	284.985	469.52	1739.76	18	29	13	ADSSL1		27.7804	87.8116	100
8.79682	0.418656	NaN	11.7771	NaN	NaN	6	1	0	AEBP1		/	/	/
15.0553	NaN	NaN	15.4757	NaN	NaN	4	0	0	AFAP1L2		/	/	/
113.851	117.479	98.2326	73.951	46.0772	120.062	19	29	13	AFG3L2		96.9119	100	83.6173
2.41203	1.27789	NaN	4.73775	0.48258	NaN	5	2	0	AFM		/	/	/
3.5099	12.4571	5.65728	46.4988	8.60175	3.74045	16	13	8	AGK		28.1759	100	45.4141
482.443	1055.26	1247.41	230.959	461.364	299.173	19	29	13	AGL		38.6756	84.596	100
21.5917	50.2682	454.15	20.8162	109.907	277.397	13	26	13	AGMAT		4.75431	11.0686	100
3.32653	2.19716	4.43576	1.96051	3.24187	5.6254	12	16	7	AGO2		74.9934	49.5329	100
3.68593	7.84619	NaN	2.37435	NaN	NaN	5	1	0	AGO3		/	/	/
10.2377	7.44451	6.36606	11.1646	26.768	3.74392	14	14	6	AGPAT3		100	72.7167	62.1826
2.97202	3.62904	20.5374	1.58967	9.72154	24.6138	4	6	2	AGPAT9		14.4713	17.6704	100
1.56089	2.19405	1.32031	0.656414	1.48523	0.110331	2	7	2	AGPS		71.1421	100	60.1769
3.54915	2.88077	5.84449	9.9299	10.9453	2.33636	8	11	7	AGRN		60.7265	49.2904	100
NaN	0.567702	1.20902	NaN	0.135635	0.630986	0	3	2	AHCTF1		/	/	/
11.9166	45.7572	59.9044	37.5328	223.423	192.42	16	27	12	AHCY		19.8927	76.3837	100
4.34057	6.66806	20.7829	3.89253	6.92583	14.2885	6	16	6	AHCYL2		20.8854	32.0844	100
NaN	4.10596	21.5947	NaN	NaN	12.2714	0	1	2	AHDC1		/	/	/
17.6744	23.2139	25.8833	30.5398	120.245	45.1567	19	29	13	AHNAK		68.2851	89.6869	100
2.75448	7.04201	8.41852	4.11606	8.79838	5.16204	15	24	13	AHNAK2		32.7193	83.649	100
168.786	48.4338	NaN	233.582	66.2127	NaN	2	2	0	AHSA1		/	/	/
9.28137	9.34327	NaN	1.32663	NaN	NaN	2	1	0	AHSG		/	/	/
74.6922	134.951	92.5269	45.9601	147.154	139.351	6	17	7	AHSP		55.3478	100	68.5636
689.345	699.498	480.697	329.323	185.617	899.234	19	29	13	AIFM1		98.5485	100	68.7202
11.5744	43.6476	9.79987	9.79287	101.071	27.6474	13	25	10	AIMP1		26.5179	100	22.4522
8.41449	5.42509	7.73147	12.8466	12.93	72.7395	8	10	10	AIMP2		100	64.4732	91.8828
5.44333	8.1888	6.42597	4.21644	4.00318	NaN	3	2	1	AIP		66.4729	100	78.4727
121.107	996.195	1240.13	471.349	4892.5	7345.26	19	29	13	AK1		9.76566	80.3297	100
498.324	527.825	298.132	379.011	307.253	697.068	19	29	13	AK2		94.4108	100	56.4831
1571.59	875.575	1103.92	2401.18	842.145	2191.06	19	29	13	AK3		100	55.7128	70.2421
2.14841	0.991112	3.10874	NaN	32.9817	0.219077	1	3	2	AK4		69.1086	31.8814	100
13.2818	12.4227	5.34943	10.7815	100.594	5.97786	18	24	11	AKAP1		100	93.5312	40.2763
0.996528	1.65206	8.75583	0.552686	83.3223	14.058	6	13	8	AKAP12		11.3813	18.8681	100
32.9645	10.4819	7.90861	51.8335	24.3917	25.9756	12	16	7	AKAP13		100	31.7975	23.9913
5.176	1.99	2.1475	15.4121	23.0913	14.5787	10	16	7	AKAP2		100	38.4467	41.4896
0.324617	2.78656	0.808269	0.0179483	3.94551	0.443957	2	10	2	AKAP9		11.6494	100	29.0059
5.34117	30.2672	13.2256	8.72695	176.926	38.5948	9	13	6	AKR1A1		17.6467	100	43.696
28.3482	96.134	31.3366	167.728	482.966	206.568	17	27	13	AKR1B1		29.4882	100	32.5968
6.51942	3.65105	5.101	8.35187	1.57813	3.33164	5	7	2	AKR1C1		100	56.0027	78.2432
14.9031	15.4429	9.16438	13.1219	27.4567	38.3743	12	15	7	AKR1C2		96.5043	100	59.3436
3.37055	3.2223	NaN	1.17963	2.55249	NaN	2	4	0	AKR1D1		/	/	/
16.2769	20.6305	23.4674	30.2581	20.9572	46.5144	17	25	10	AKR7A2		69.3599	87.9116	100
21.2564	2.60689	291.901	14.7262	4.12073	NaN	13	6	1	AKT1		7.28207	0.893075	100
NaN	117.628	241.279	NaN	56.3773	67.2558	0	13	6	AKT1S1		/	/	/
15.2521	21.7124	6.99583	12.4429	13.963	9.14549	9	10	3	AKT2		70.2462	100	32.2205
2.60491	11.673	8.90847	3.51685	8.21539	19.0938	5	11	8	ALAD		22.3157	100	76.3172
2.07692	10.5974	NaN	1.93604	13.9138	NaN	3	2	0	ALCAM		/	/	/
25.4736	31.6904	29.0152	13.474	13.649	15.9521	9	6	5	ALDH16A1		80.3827	100	91.5584
7.71227	3.98437	6.12037	30.7066	9.57155	3.30768	12	4	3	ALDH18A1		100	51.6628	79.3588
22.0799	36.1415	32.405	76.4103	40.5673	42.6973	13	26	8	ALDH1A1		61.0931	100	89.6616
10.8339	7.59763	22.3689	16.4769	10.1792	NaN	4	9	1	ALDH1A2		48.4328	33.9652	100
158.258	151.336	73.9769	85.5081	93.7867	608.653	19	29	13	ALDH1B1		100	95.6261	46.7445
3.27667	20.2714	24.9782	5.80707	30.6177	66.7391	13	29	12	ALDH1L1		13.1181	81.1562	100
7.17145	3.26985	2.43	27.4679	14.2405	0.439806	4	5	6	ALDH1L2		100	45.5953	33.8843
493.116	261.69	175.555	255.015	157.587	514.678	19	29	13	ALDH2		100	53.0687	35.6011
68.7025	96.063	83.6728	171.103	201.78	159.874	19	29	13	ALDH3A2		71.5181	100	87.102
558.18	292.809	285.751	692.062	3373.09	1047.06	19	29	13	ALDH4A1		100	52.4579	51.1934
328.989	215.752	291.476	467.137	208.309	1696.37	19	29	13	ALDH5A1		100	65.5803	88.5974
73.3786	45.4925	14.4548	90.951	33.4	41.3216	19	29	12	ALDH6A1		100	61.997	19.6989
32.4826	7.36625	10.1554	30.472	19.4102	45.8375	18	17	8	ALDH7A1		100	22.6775	31.2641
67.1074	89.866	117.369	118.615	97.0558	360.005	19	29	12	ALDH9A1		57.1765	76.5671	100
1483.85	21545.9	23892	5470.95	24754	39160.3	19	29	13	ALDOA		6.21064	90.1803	100
3.35262	8.02774	30.4617	1.67416	43.7739	21.0532	2	9	2	ALDOC		11.006	26.3536	100
5.18168	4.37528	6.21846	5.69312	31.0977	18.9212	16	17	5	ALOX12B		83.3274	70.3596	100
3.65381	1.87547	2.30195	23.4702	3.41247	1.65847	12	25	10	ALPK3		100	51.3292	63.0013
25.748	12.9806	59.9179	72.5537	12.6132	81.1685	14	17	8	ALYREF		42.9721	21.6639	100
3.71191	21.0311	NaN	NaN	NaN	NaN	1	1	0	AMBP		/	/	/
225.233	688.154	673.733	431.073	492.991	518.024	19	29	13	AMPD1		32.73	100	97.9043
85.1886	33.3154	47.9111	71.3176	39.1926	120.472	9	13	6	AMPD2		100	39.1078	56.2412
7.05699	6.57559	15.5669	6.2028	3.7134	26.0555	3	11	3	AMPD3		45.3334	42.2409	100
30.4957	47.647	93.5471	143.024	1038.73	1459.34	18	27	10	AMY1A;AMY2A;AMY2B		32.5993	50.9338	100
2.64946	11.0431	23.6595	NaN	14.6863	11.3439	1	6	4	ANG		11.1983	46.675	100
11.0412	6.7525	11.4243	7.669	5.64155	38.2893	16	28	11	ANK1		96.6467	59.1067	100
105.496	68.3316	153.611	144.123	46.8986	81.2545	17	26	11	ANK1		68.6775	44.4836	100
5.33699	5.08802	6.3833	203.959	68.9565	112.98	15	22	12	ANK2		83.6086	79.7084	100
228.223	178.273	328.093	NaN	NaN	NaN	1	1	1	ANK2		69.5604	54.336	100
1.15016	1.41654	1.86687	0.750005	1.31877	0.82131	15	27	12	ANK3		61.609	75.8778	100
6.61464	2.70438	1.6927	2.91003	36.1932	0.454853	6	15	2	ANKFY1		100	40.8847	25.5902
11.5647	11.4627	3.17333	6.25382	27.0148	3.91325	2	11	5	ANKRD1		100	99.1183	27.4399
1.56893	4.00124	2.63062	0.138502	2.17856	NaN	2	5	1	ANKRD17		39.2111	100	65.7451
201.683	259.009	33.5032	324.327	231.91	87.9971	19	29	13	ANKRD2		77.8672	100	12.9351
8.34788	219.438	198.203	96.0581	337.405	352.54	9	23	11	ANKRD35		3.80421	100	90.3231
1.22325	2.40192	11.0153	19.1018	6.7594	16.7281	5	6	3	ANKRD50		11.105	21.8054	100
1.81105	2.05935	3.01991	NaN	0.618632	NaN	1	2	1	ANO10		59.9704	68.1925	100
33.5165	19.702	117.036	112.301	61.5593	187.789	15	23	10	ANP32A		28.6376	16.834	100
102.093	26.7219	12.4377	292.184	120.997	14.2334	15	18	8	ANP32B		100	26.1742	12.1827
24.567	28.7465	21.461	34.3849	38.066	58.7633	13	24	13	ANXA1		85.461	100	74.6561
35.2264	37.7408	42.6884	81.6712	60.6692	142.889	14	25	13	ANXA11		82.5198	88.4101	100
122.469	109.644	167.824	210.228	303.59	776.453	18	29	13	ANXA2;ANXA2P2		72.9745	65.3327	100
16.3911	14.0979	20.6667	8.3555	67.5532	21.7406	9	12	4	ANXA3		79.3115	68.2153	100
3.40588	6.40559	24.211	3.38911	163.704	8.17505	4	3	3	ANXA4		14.0675	26.4573	100
8.34461	35.4969	72.1717	35.1461	108.823	1917.26	18	27	12	ANXA5		11.5622	49.184	100
46.9374	195.738	224.981	137.577	266.374	426.671	19	29	13	ANXA6		20.8628	87.0021	100
7.19362	51.6819	35.1711	31.4445	385.199	142.792	12	25	12	ANXA7		13.919	100	68.0532
2.93776	7.94756	7.85576	4.1647	75.6567	6.08742	9	21	6	AOC3		36.9643	100	98.845
3.8711	2.31992	2.61918	3.4583	1.825	1.4139	2	10	4	AP1B1		100	59.9293	67.6597
4.07003	1.72272	1.18774	1.9868	10.598	2.08339	5	9	5	AP1G1		100	42.3269	29.1827
5.63993	5.77438	4.76283	3.24863	60.8686	26.7553	6	17	6	AP1M1		97.6716	100	82.482
30.8527	65.1816	387.888	94.7361	76.5129	283.661	5	13	6	AP1S2		7.95402	16.8043	100
4.73134	3.46312	4.61586	3.16444	1.85927	8.72217	10	21	9	AP2A1		100	73.1955	97.5592
1.36964	2.6678	8.27304	1.76848	19.4551	NaN	5	8	1	AP2A2		16.5555	32.2469	100
3.2513	2.99445	2.23651	3.24051	2.28116	15.71	11	17	11	AP2B1		100	92.1002	68.7882
24.5549	17.0134	14.383	32.1381	105.859	98.5064	17	25	11	AP2M1		100	69.2871	58.5749
8.43297	10.4286	16.588	8.52239	2.63323	12.6719	7	5	2	AP2S1		50.8378	62.8683	100
NaN	2.16383	0.325374	NaN	125.852	NaN	0	9	1	AP3B1		/	/	/
2.68794	5.61646	8.88074	2.04812	8.21537	16.4112	5	10	10	AP3D1		30.2671	63.2432	100
3.75751	3.25248	NaN	NaN	1.27802	NaN	1	2	0	AP4B1		/	/	/
11.2434	14.318	NaN	6.92777	7.51911	NaN	5	6	0	APCS		/	/	/
8.3993	25.8538	23.4083	6.03399	932.657	120.996	13	29	12	APEH		32.4876	100	90.5409
22.3629	12.8296	11.2135	33.7511	22.6489	16.3104	17	24	10	APEX1		100	57.3698	50.1432
5.87027	3.59212	9.21123	5.79992	2.49135	2.99762	11	6	3	API5		63.7295	38.9971	100
NaN	6.99276	20.5367	NaN	4.009	6.69583	0	8	2	APIP		/	/	/
8.62413	4.42318	3.87437	4.60309	2.21813	28.0083	14	15	9	APMAP		100	51.2884	44.9248
377.721	300.501	256.898	885.57	896.045	842.177	19	29	13	APOA1		100	79.5563	68.0127
22.3641	18.4946	9.59501	40.1654	18.8714	22.7076	18	24	10	APOA1BP		100	82.6977	42.9036
71.9157	31.897	760.968	155.413	48.299	548.55	19	16	7	APOA2		9.45056	4.19164	100
9.91138	7.10642	5.62401	22.6719	22.9731	16.9896	12	20	9	APOA4		100	71.6996	56.7429
1.16802	1.15904	2.37798	4.23702	5.94607	2.4951	19	26	10	APOB		49.1183	48.7407	100
240.945	769.881	912.71	449.353	493.951	922.326	19	29	13	APOBEC2		26.3988	84.3511	100
92.9793	101.221	85.7225	246.523	122.044	431.893	17	22	5	APOC1		91.8578	100	84.6885
22.2531	15.6226	444.415	12.5925	NaN	420.948	6	1	2	APOC2;APOC4-APOC2		5.00728	3.51531	100
67.5313	39.1745	43.8141	79.5049	44.4361	410.549	15	22	11	APOC3		100	58.0094	64.8797
24.5827	24.9185	160.569	1257.44	24.1397	170.681	15	21	8	APOD		15.3097	15.5189	100
5.98304	2.28124	6.06204	6.81401	0.340653	19.7035	5	3	3	APOE		98.6968	37.6316	100
38.8946	21.9276	27.1798	35.9706	35.3229	52.6352	16	25	10	APOH		100	56.3772	69.8808
324.764	483.186	562.322	300.274	209.925	225.256	16	16	7	APOL1		57.7541	85.9269	100
7.15452	7.56347	13.2718	5.939	5.2319	44.1955	7	6	5	APOL2		53.9077	56.9891	100
271.858	178.501	92.4657	145.225	105.075	61.0247	19	27	12	APOO		100	65.6596	34.0125
321.503	205.012	135.708	161.971	178.18	72.759	19	29	12	APOOL		100	63.7667	42.2104
8.06258	5.26471	3.68605	36.1967	21.7409	31.595	4	16	10	APPL1		100	65.2981	45.718
24.2577	8.97462	30.7789	42.1299	73.287	621.063	11	15	6	APRT		78.8127	29.1584	100
32.1026	125.075	110.047	56.3507	117.443	303.931	13	27	12	AQP4		25.6668	100	87.9854
1.97475	1.12663	1.63257	1.74842	0.582487	0.368947	2	8	2	AQR		100	57.052	82.6724
2.78752	3.19472	4.36162	0.473486	42.6143	1.77943	3	8	2	ARAF		63.9101	73.2461	100
35.1349	8.76857	12.2091	71.922	44.6628	16.5836	14	21	10	ARCN1		100	24.9569	34.7494
16.1523	33.1228	53.3626	87.9732	98.0242	36.0956	13	27	13	ARF3;ARF1		30.2689	62.0712	100
9.54109	24.4477	19.5261	12.2747	36.5365	8.24015	5	17	10	ARF4		39.0265	100	79.8687
116.801	35.2643	16.562	88.2898	84.6272	69.6363	7	16	6	ARF5		100	30.1918	14.1796
5.79593	5.62143	10.4134	5.36513	40.2436	3.88688	9	8	8	ARFGAP2		55.6585	53.9828	100
3.61457	2.97446	NaN	1.51292	1.06427	NaN	3	4	0	ARFGEF1		/	/	/
0.608801	2.71938	18.2481	0.229078	21.1947	16.0174	3	8	2	ARFGEF2		3.33624	14.9023	100
4.14295	2.20688	1.10945	2.52382	1.38776	0.682518	6	5	2	ARFIP1		100	53.2684	26.7793
122.301	97.9541	115.513	200.122	632.547	10784.2	19	27	13	ARG1		100	80.0929	94.4503
68.4816	607.257	28.4009	993.469	419.199	36.7911	4	5	4	ARGLU1		11.2772	100	4.67692
5.31998	4.22165	7.36278	9.54096	6.49594	5.64091	10	13	4	ARHGAP1		72.255	57.3377	100
3.364	3.70962	1.98444	NaN	0.729939	0.522411	1	5	2	ARHGAP10		90.6831	100	53.4946
6.69129	4.50659	2.59267	4.09089	2.95972	1.97412	3	5	4	ARHGAP17		100	67.35	38.7469
26.8828	4.90938	NaN	NaN	1.07324	NaN	1	3	0	ARHGAP18		/	/	/
21.8203	30.035	11.0268	23.5734	55.4086	20.1748	3	16	4	ARHGDIA		72.6496	100	36.7131
14.8741	26.4073	20.6799	14.4268	13.0716	23.3614	2	6	2	ARHGDIB		56.3258	100	78.3115
11.8462	21.2093	19.1605	16.3937	29.6327	26.5881	2	2	2	ARHGEF12		55.854	100	90.34
0.884994	1.25205	1.63278	0.086891	0.0378824	0.539996	2	2	2	ARHGEF17		54.2016	76.6819	100
2.61673	7.0251	8.2624	8.53356	3.66653	5.41661	6	9	5	ARHGEF2		31.6704	85.0249	100
1.45961	3.65219	4.76133	0.725179	1.88361	2.07722	3	5	2	ARHGEF7		30.6555	76.7053	100
15.7616	2.22839	0.9246	NaN	1.44313	5.21982	1	6	3	ARID1A		100	14.1381	5.86616
2.83651	18.9442	NaN	NaN	23.5106	NaN	1	2	0	ARL1		/	/	/
6.25925	68.375	NaN	26.1688	60.7802	NaN	3	4	0	ARL2;ARL2-SNX15		/	/	/
68.0501	5.32276	7.62772	NaN	NaN	3.53482	1	1	2	ARL3		100	7.82183	11.209
471.451	566.249	676.46	365.253	278.607	1135.28	19	28	13	ARL6IP5		69.6938	83.7076	100
NaN	27.7856	NaN	NaN	NaN	NaN	0	1	0	ARL6IP6		/	/	/
32.1432	56.3401	64.138	38.014	38.9952	94.9221	16	24	13	ARL8B		50.1157	87.8419	100
440.844	124.028	145.107	358.444	388.28	87.3252	6	9	9	ARMC1		100	28.1342	32.9158
10.2017	14.3228	5.60058	84.8801	121.288	3.69024	8	19	5	ARMC9		71.2269	100	39.1026
2.1479	2.61093	37.2057	1.52833	1.29164	NaN	4	2	1	ARMCX1		5.77304	7.01754	100
147.025	139.557	275.361	48.7437	122.503	119.364	4	5	2	ARMCX3		53.3936	50.6816	100
11.9906	8.53598	3.60569	121.379	22.7352	16.4781	4	15	6	ARMT1		100	71.1888	30.0709
8.74643	3.78139	11.7292	5.02033	87.8359	0.440262	8	6	3	ARPC1A		74.5695	32.239	100
22.4117	14.3157	7.0734	18.7341	711.134	2.88558	6	12	3	ARPC1B		100	63.8759	31.5611
18.2545	9.61282	8.66548	15	7.98161	5.73505	8	23	8	ARPC2		100	52.6601	47.4705
12.9247	17.157	108.976	11.4776	63.7213	60.698	2	7	4	ARPC3		11.8601	15.7439	100
23.719	14.2093	10.4488	10.4214	7.2485	7.23383	2	10	5	ARPC4;ARPC4-TTLL3		100	59.9069	44.0522
6.3876	3.13549	15.5383	NaN	NaN	NaN	1	1	1	ARPC5		41.1089	20.1792	100
34.6439	35.9483	64.6143	47.6629	1021.18	NaN	5	6	1	ARPC5L		53.6165	55.6353	100
32.1315	23.8679	19.9076	17.6425	11.4994	27.1089	3	10	4	ARPP19		100	74.2819	61.9568
11.9362	12.494	7.00849	11.3161	6.98944	4.4107	3	4	2	ARRB2;DKFZp686L0365		95.5349	100	56.0948
2.70998	1.84923	1.22887	3.34337	2.31774	NaN	3	7	1	ARSB		100	68.2378	45.3462
9.34346	14.0492	24.1915	4.08511	8.2731	85.7786	13	24	13	ART3		38.6229	58.0748	100
1.99625	1.66481	1.17853	2.26536	0.124759	0.420711	2	3	2	ARVCF		100	83.3972	59.0376
10.0692	10.2136	16.1482	14.6834	15.4014	42.9952	11	13	7	AS3MT		62.3548	63.2492	100
31.6697	24.3944	34.7382	31.6133	35.4894	103.503	18	27	13	ASAH1		91.1667	70.2235	100
31.1085	18.7386	NaN	3.45003	10.3063	NaN	4	6	0	ASB1		/	/	/
2.75391	8.58981	3.69047	1.51077	8.63609	NaN	4	2	1	ASB10		32.0601	100	42.9634
1.8437	3.88835	381.807	2.33749	159.409	134.171	12	18	5	ASB2		0.482889	1.01841	100
2.41729	2.71783	5.50126	4.2232	47.7669	5.23122	10	19	11	ASCC3		43.9407	49.4037	100
7.41762	11.7296	9.97233	4.92558	10.7429	2.97709	4	2	3	ASL		63.2385	100	85.0186
269.613	213.034	167.819	854.607	439.75	323.205	19	28	13	ASMTL		100	79.0147	62.2444
13.4546	20.197	43.4345	98.013	162.292	72.1354	15	23	10	ASNA1		30.9767	46.4999	100
6.7458	6.17843	286.053	9.05808	18.712	NaN	3	3	1	ASNS		2.35823	2.15989	100
7.71411	9.97022	45.5391	NaN	10.9212	NaN	1	11	1	ASPA		16.9395	21.8938	100
2411.41	4116.04	7211.97	1046.7	2075.72	4650.91	19	29	13	ASPH		33.4363	57.0724	100
2.8044	8.37747	4.66164	1.71017	5.59247	1.01875	3	7	4	ASPH		33.4754	100	55.6449
7.56119	8.4476	34.8952	3.576	9.76638	NaN	3	7	1	ASPN		21.6683	24.2085	100
29.045	3.99695	34.714	NaN	13.3455	58.9044	1	6	6	ASPRV1		83.6693	11.5139	100
10.028	13.9654	51.2718	34.2556	248.443	116.158	9	18	6	ASS1		19.5584	27.238	100
51.4651	52.2107	29.5533	20.3141	30.5093	17.0516	18	27	13	ATAD1		98.5721	100	56.6039
30.593	25.9576	12.582	16.759	39.96	8.77267	19	29	11	ATAD3A;ATAD3B		100	84.8479	41.1271
0.302906	0.250749	NaN	1.08488	3.28797	NaN	4	3	0	ATG2B		/	/	/
4.10505	2.93459	4.78119	2.38773	1.92196	NaN	9	8	1	ATG7		85.8583	61.3779	100
8.51468	13.1768	17.9076	5.89243	72.0019	44.8085	16	25	9	ATIC		47.5478	73.5822	100
13.4077	38.9549	64.9565	8.98298	33.7059	21.6563	14	25	13	ATL2		20.6411	59.9707	100
5.43334	4.87203	1.77103	2.07814	2.81614	2.47451	3	9	3	ATL3		100	89.669	32.5956
59.6618	28.8351	72.3207	61.5061	39.4519	6.77771	9	10	3	ATOX1		82.4962	39.8711	100
3.72673	1.77839	2.44028	3.3846	1.42712	1.68849	4	4	3	ATP13A1		100	47.7198	65.4805
0.903651	1.26815	NaN	0.519106	NaN	NaN	2	1	0	ATP13A3		/	/	/
5.93453	8.58268	19.1687	9.87016	24.9672	61.2011	17	27	13	ATP1A1		30.9595	44.7745	100
419.819	403.309	415.728	206.836	289.316	902.378	19	29	13	ATP1A2		100	96.0675	99.0256
313.691	263.53	237.495	212.538	127.795	600.69	19	29	13	ATP1B1		100	84.0095	75.7099
21.1529	7.62814	4.34634	14.3411	2.46014	NaN	14	3	1	ATP1B4		100	36.0619	20.5473
148.361	9106.65	13760.3	680.484	2969.26	5552.28	19	29	13	ATP2A1		1.07818	66.1804	100
10287.6	4911.25	7304.73	3699.21	1669.44	2933.16	19	29	13	ATP2A2		100	47.7398	71.0056
2.18438	7.96668	10.059	NaN	23.3454	142.757	1	22	9	ATP2A3		21.7156	79.1994	100
1.15203	1.5864	5.85852	1.58509	7.28616	4.65239	3	7	2	ATP2B1		19.6642	27.0786	100
4.22369	2.12179	3.3661	NaN	1.49417	8.02863	1	12	9	ATP2B2		100	50.2354	79.6959
5.21572	5.54826	2.71763	15.9711	24.8097	43.3408	14	21	11	ATP2B4		94.0064	100	48.9817
2.4836	3.9146	21.8423	0.772069	5.21085	NaN	2	4	1	ATP2C1		11.3706	17.9221	100
13167	8428.02	6459.95	6646.48	4027.29	9304.32	19	29	13	ATP5A1		100	64.0086	49.0616
10907.8	9700.11	4751.11	3898.55	3436.75	7610.77	19	29	13	ATP5B		100	88.9279	43.5569
32.8053	33.6237	17.4084	11.3749	6.88263	6.72794	8	2	2	ATP5B		97.5659	100	51.7743
3942.75	2698.79	1953.72	1635.08	1292.61	1353.03	19	29	13	ATP5C1		100	68.4494	49.5522
8061.46	5932.88	4894.63	5036.82	3324.43	7036.67	19	29	13	ATP5D		100	73.5957	60.7165
2572.98	2208.23	1505.69	915.884	1601.98	1182.08	19	29	13	ATP5F1		100	85.8238	58.5191
6254.11	5164.29	4522.39	3866.46	2799.2	3258.26	19	29	13	ATP5H		100	82.5744	72.3106
4569.1	2980.37	2543.08	2230.43	1835.93	2862.55	19	28	13	ATP5I		100	65.2287	55.6582
2098.63	1496.3	616.121	2992.87	1131.29	3235.43	16	26	10	ATP5J		100	71.2991	29.3583
2067.41	2406.34	1224.55	1462.47	1889.03	400.563	18	27	13	ATP5J2;ATP5J2-PTCD1		85.9152	100	50.8884
1821.95	1441.56	1039	649.265	1332.81	631.874	19	28	13	ATP5L		100	79.1219	57.0266
2471.06	1499.56	939.789	856.347	1009.29	1416.58	19	29	13	ATP5O		100	60.6851	38.0318
48.2209	54.9605	43.748	69.5731	31.6309	175.932	19	27	13	ATP5S		87.7374	100	79.5989
8.29221	5.6914	NaN	3.06125	NaN	NaN	3	1	0	ATP6AP2		/	/	/
5.15989	7.1786	9.34163	5.75375	10.8768	5.34953	2	3	2	ATP6V0A1		55.2355	76.8452	100
2.25639	3.12924	4.7651	2.63645	5.34868	4.21966	9	18	4	ATP6V1A		47.3525	65.67	100
4.04746	5.9581	6.46928	3.48068	6.85794	10.8508	8	16	8	ATP6V1B2		62.5643	92.0984	100
3.8339	2.39233	2.96162	45.2753	1.43467	NaN	5	6	1	ATP6V1C1		100	62.3994	77.2482
13.8793	5.48882	13.6439	2.83359	2.62344	NaN	2	5	1	ATP6V1D		100	39.5469	98.3044
6.52794	6.91385	20.9032	3.22914	4.77271	8.87783	8	11	3	ATP6V1E1		31.2294	33.0756	100
4.97599	10.1178	12.8339	NaN	7.15204	10.6485	1	4	2	ATP6V1G1		38.7721	78.836	100
317.189	345.758	18.8137	221.543	290.619	255.448	5	13	6	ATP6V1H		91.7372	100	5.4413
8.16914	10.7444	11.1079	9.13372	4.76478	NaN	7	3	1	ATP7A		73.5436	96.7279	100
17.7267	9.60935	26.4669	29.775	5.85392	32.4117	15	21	5	ATPAF1		66.9768	36.3071	100
29.8348	15.3564	27.4636	45.5426	9.4063	38.1796	15	23	9	ATPAF2		100	51.4716	92.0522
2992.18	1894.67	772.304	2004.73	5954.01	1594.28	18	29	13	ATPIF1		100	63.3207	25.8107
3.72748	2.9628	1.90971	9.2333	195.925	5.32397	4	10	3	ATXN10		100	79.4854	51.2333
75.5001	1.95773	32.5109	135.094	16.0743	32.2361	9	8	4	ATXN2L		100	2.59302	43.0608
57.9009	29.1418	15.5598	63.7763	1235.73	32.829	19	26	10	AUH		100	50.3306	26.8731
4.41088	3.56921	3.86975	2.76983	4.7463	9.36308	6	3	5	AUP1		100	80.9184	87.7318
175.293	148.384	110.434	314.159	2809.18	5859.3	18	29	13	AZGP1		100	84.6494	62.9997
45.9953	25.8065	353.918	853.852	25.8979	209.56	9	12	5	B2M		12.996	7.29168	100
7.55797	15.6592	28.0326	124.181	46.2296	395.117	14	24	10	BAG2		26.9613	55.8605	100
161.713	205.623	168.096	86.7829	162.989	155.996	19	29	13	BAG3		78.6457	100	81.7499
0.853541	2.12145	5.76182	0.462234	4.03402	3.96038	3	8	3	BAG6;BAT3		14.8137	36.8191	100
32.7244	26.0631	14.7759	14.0734	16.9025	NaN	2	6	1	BAK1		100	79.6443	45.1526
224.595	569.873	1147.51	165.8	490.251	1039.08	18	29	13	BANF1		19.5723	49.6616	100
13.763	16.8667	14.2463	NaN	5.77631	NaN	1	3	1	BAP18;C17orf49;RNASEK-C17orf49		81.5984	100	84.4642
11.8562	55.6084	56.6287	16.1424	66.6888	NaN	2	16	1	BAX		20.9367	98.1983	100
10.749	4.37699	18.1959	26.3075	52.0624	50.9432	6	11	7	BCAM		59.0734	24.0548	100
28.5804	35.0054	77.5465	25.07	39.428	57.5147	17	28	13	BCAP29		36.8558	45.1412	100
14.9408	16.4029	29.9967	19.6027	14.0312	66.7735	17	27	12	BCAP31		49.8082	54.6824	100
9.48451	2.62939	NaN	34.7304	NaN	NaN	4	1	0	BCAR1		/	/	/
77.5074	56.7882	48.0205	133.234	29.5907	931.759	19	29	13	BCAT2		100	73.2681	61.956
15.7157	4.82775	5.31486	19.5776	6.28054	NaN	17	14	1	BCKDHA		100	30.7193	33.8188
20.8626	7.36142	2.32637	11.1194	7.80015	0.851295	16	15	2	BCKDHB		100	35.2853	11.1509
11.8507	5.27107	6.74335	6.20919	9.85509	5.22463	9	15	2	BCKDK		100	44.4789	56.9024
12.686	14.7828	10.2462	8.84648	10.6239	17.136	5	15	8	BCL2		85.816	100	69.3114
115.544	55.4374	70.7796	103.391	27.5116	121.499	19	28	13	BCL2L13		100	47.9794	61.2576
12.5905	8.61514	7.98111	8.65419	6.50402	0.961192	6	4	2	BCLAF1		100	68.4258	63.39
2.05154	1.13451	NaN	3.12815	NaN	NaN	7	1	0	BCO2		/	/	/
10.913	4.01142	3.12087	6.30234	7.45193	10.4125	14	15	3	BCS1L		100	36.7582	28.5977
60.8635	26.9174	12.4767	43.5859	16.9107	15.7476	19	25	7	BDH1		100	44.2259	20.4995
539.235	4.87386	1.32654	562.877	531.801	NaN	2	11	1	BICD2		100	0.903846	0.246003
23.8057	16.2374	20.2212	76.6831	17.4918	17.5557	12	17	8	BID		100	68.2082	84.9428
291.725	597.134	1090.27	457.676	516.039	2099.22	19	29	13	BIN1		26.757	54.7692	100
1.80169	0.810809	NaN	0.994119	0.302754	NaN	2	2	0	BIRC6		/	/	/
26.9048	17.1333	52.1212	121.575	86.7223	451.155	18	28	13	BLMH		51.6197	32.872	100
213.496	13.7342	NaN	81.3109	8.57572	NaN	3	3	0	BLOC1S2		/	/	/
13.9512	14.4807	18.4821	9.42365	14.1501	16.0823	8	11	7	BLVRA		75.485	78.3498	100
67.2466	114.82	131.92	85.9336	283.325	488.26	18	27	13	BLVRB		50.9753	87.0377	100
41.4305	32.7224	242.892	187.596	55.0929	746.975	10	21	6	BNIP1		17.0572	13.472	100
7.65549	13.2916	39.0603	5.06425	7.45669	NaN	8	14	1	BNIP3		19.5992	34.0285	100
NaN	1.30001	5.4657	NaN	0.723407	13.3578	0	3	3	BOD1L1		/	/	/
11.0301	61.805	235.346	193.176	82.8432	121.103	5	5	4	BOLA1		4.68677	26.2614	100
12.733	11.588	19.8267	6.47399	1.46667	NaN	6	4	1	BOLA3		64.2214	58.4463	100
7.99055	9.96739	5.693	7.54087	10.9736	NaN	4	10	1	BPGM		80.1669	100	57.1162
25.0574	18.5039	13.8954	42.2241	20.5558	111.901	17	24	10	BPHL		100	73.8463	55.4544
13.1652	15.9186	30.2659	76.9908	34.715	83.5636	15	15	5	BPNT1		43.4984	52.5958	100
NaN	22.7269	5.21582	NaN	NaN	1.65053	0	1	2	BRCC3		/	/	/
6.95696	9.70386	14.1158	3.53453	10.5556	5.27885	3	9	7	BROX		49.2848	68.7445	100
544.075	563.702	888.066	374.953	272.502	1356.25	19	29	13	BSG		61.2652	63.4752	100
23.8522	15.5683	11.7951	10.888	7.58546	48.3555	10	22	6	BSG		100	65.2697	49.4508
81.4153	7.21726	127.513	95.8188	4.05404	66.1322	2	2	2	BST1		63.8488	5.66003	100
NaN	NaN	2.63562	NaN	NaN	NaN	0	0	1	BTAF1		/	/	/
4.172	5.51856	5.25059	3.86724	0.574454	0.626141	7	5	3	BTD		75.5993	100	95.1441
37.8649	23.1415	50.4499	35.8663	19.6701	25.8631	10	14	8	BTF3		75.0544	45.8702	100
46.072	54.7512	84.0016	49.9494	58.9353	46.9571	18	24	12	BTF3L4		54.8466	65.1788	100
6.75713	7.21772	15.5337	4.3599	2.09192	21.0483	4	6	6	BTN3A2;BTN3A3;BTN3A1		43.4998	46.4649	100
6.5889	8.45605	159.367	3.94347	32.0976	223.79	5	13	6	BYSL		4.13443	5.30604	100
2.92365	6.52775	14.2807	6.63874	44.9247	4.02334	5	10	3	BZW1		20.4728	45.7103	100
19.9949	52.4995	20.3697	30.6944	184.257	36.9758	19	25	12	BZW2		38.0859	100	38.7998
3.08001	2.60289	1.75188	4.27843	1.92806	2.00123	17	22	10	C10orf71		100	84.5092	56.879
1.99149	10.3357	22.401	4.34131	17.4802	27.3019	8	12	8	C11orf54		8.89019	46.1396	100
20.4628	139.909	138.637	69.1186	182.11	453.612	8	17	7	C11orf68		14.6258	100	99.0908
29.2967	30.3052	14.7219	7.63486	18.3785	33.013	2	12	8	C11orf73		96.6721	100	48.579
5.24135	4.20628	23.0777	7.0685	4.19542	NaN	3	6	1	C12orf10		22.7118	18.2266	100
20.6877	10.3314	14.4091	20.0162	9.3256	10.1463	10	14	3	C12orf4		100	49.9401	69.6509
127.022	110.724	47.958	120.149	275.449	342.035	19	29	12	C12orf73		100	87.1694	37.7558
446.403	202.04	87.5839	409.338	119.759	405.848	19	29	13	C14orf159		100	45.2595	19.6199
29.0846	21.5891	37.043	14.4629	15.4717	45.3357	18	28	13	C14orf166		78.5158	58.2811	100
2.70484	5.98811	4.17923	NaN	16.8517	1.70952	1	3	3	C15orf52		45.1701	100	69.7923
7.14759	16.0291	19.799	NaN	10.416	NaN	1	5	1	C15orf61		36.1008	80.9591	100
22.8474	39.7629	41.9336	10.3134	39.1894	35.7926	8	8	3	C16orf13		54.4848	94.8235	100
222.461	1739.67	1868.52	1718.52	1817.47	1303.28	13	13	13	C16orf58		11.9057	93.1039	100
1.69701	0.965765	0.349664	NaN	0.215756	NaN	1	3	1	C16orf62		100	56.9098	20.6047
224.459	236.612	114.992	228.224	187.831	207.971	19	28	12	C16orf96		94.8636	100	48.5992
5.92725	11.4515	13.6106	1.56866	8.91622	7.09933	4	12	4	C19orf52		43.5488	84.1365	100
9.46798	10.7826	9.34043	1.83986	7.32948	9.512	2	9	7	C19orf66		87.8083	100	86.6254
23.5242	39.5704	65.3099	22.146	112.749	140.012	8	16	6	C1orf123		36.0193	60.5886	100
38.2723	33.5486	14.6578	46.1486	18.6407	5.38577	2	8	4	C1orf198		100	87.6577	38.2988
17.8332	NaN	32.4335	10.0838	NaN	NaN	2	0	1	C1QA		/	/	/
8.94194	5.42127	NaN	7.74763	56.8053	NaN	7	4	0	C1QB		/	/	/
464.446	431.607	322.538	437.72	212.295	835.816	19	29	13	C1QBP		100	92.9296	69.4458
10.6554	6.34864	7.69507	12.5602	1.66633	NaN	6	4	1	C1QC		100	59.5814	72.2175
2177.22	1307.52	499.045	3448.2	1968.89	4588.23	19	28	13	C21orf33		100	60.0545	22.9213
5.04692	7.95965	11.1401	8.85094	7.69282	16.6695	19	26	12	C2orf47		45.3041	71.4505	100
9.17786	5.4418	1.45706	40.8106	6.58505	139.085	18	26	13	C3		100	59.2927	15.8758
2.16199	69.3911	154.261	1.55999	157.147	203.802	2	3	2	C3orf38		1.40151	44.9828	100
1.16178	1.02787	2.86435	1.34509	5.43835	72.2604	11	11	6	C4B		40.5598	35.8848	100
3.42242	0.834302	6.38548	2.24467	NaN	NaN	2	1	1	C4BPA		53.5968	13.0656	100
1.7516	1.90745	1.08338	0.528686	0.954241	NaN	3	2	1	C5		91.8295	100	56.7975
9.21693	25.0862	5.21903	33.8396	12.7628	2.50581	10	9	2	C6orf136		36.7411	100	20.8044
11.6035	11.4373	21.1918	14.7722	70.6067	77.344	12	17	5	C6orf203		54.7547	53.9703	100
38.636	47.3983	13.1759	68.3718	32.2803	NaN	15	13	1	C7orf55		81.5133	100	27.7983
5.52418	3.58971	3.14166	3.34941	59.5464	2.33769	4	6	2	C8A		100	64.9817	56.8711
16.7528	8.24645	50.8467	46.355	11.327	35.821	13	10	3	C8orf82		32.9476	16.2182	100
0.628461	8.98504	17.9372	NaN	8.62052	NaN	1	2	1	C9		3.50368	50.0917	100
2.53796	0.574348	38.6731	2.32342	0.13773	52.0139	2	3	2	C9orf64		6.56258	1.48513	100
37.2131	36.1174	15.0583	36.1356	23.0671	60.7179	18	22	11	C9orf89		100	97.0557	40.4651
82.5847	36.7772	138.876	413.572	237.783	392.429	19	26	10	CA1		59.4663	26.4819	100
1528.72	15.5015	42.9482	2155.12	12.1678	138.425	2	16	9	CA14		100	1.01402	2.80942
22.6802	49.4955	76.0704	105.307	156.5	302.159	18	29	12	CA2		29.8147	65.0655	100
380.859	1419.55	1834.93	2567.61	6203.96	7299.58	19	29	13	CA3		20.7561	77.3625	100
14.2277	57.1541	37.3529	12.7086	212.099	56.2027	16	25	13	CAB39		24.8937	100	65.3547
5.17068	10.2119	2.75187	17.0021	10.7209	NaN	7	8	1	CAB39L		50.6336	100	26.9476
53.8548	103.079	96.7927	45.4583	61.3451	59.9037	19	29	13	CACNA1S		52.246	100	93.9013
96.915	179.56	372.598	105.486	161.832	156.657	19	29	13	CACNA2D1		26.0106	48.1912	100
89.9261	185.808	243.891	161.291	88.527	319.731	19	29	13	CACNB1		36.8715	76.1851	100
15.7856	6.80795	13.0156	10.3826	3.98227	9.34241	8	15	7	CACNB3		100	43.1275	82.4523
65.9237	102.729	254.207	48.1057	47.8821	341.064	14	27	11	CACNG1		25.9331	40.4115	100
11.0259	9.41389	12.7552	3.40098	6.04582	5.74475	2	8	3	CACNG6		86.4423	73.8043	100
855.088	6.7731	46.108	NaN	134.358	62.1106	1	4	2	CACYBP		100	0.792094	5.3922
2.2543	6.71032	10.5245	4.98574	5.14714	13.3149	10	12	5	CAD		21.4196	63.7592	100
5.56114	6.96838	7.09445	1.32335	3.36464	15.1393	8	14	7	CALCOCO1		78.3871	98.223	100
11.8475	7.3082	32.7632	11.0224	184.302	32.3656	7	13	8	CALD1		36.161	22.3061	100
285.488	564.81	733.279	239.153	1168.2	2492.41	19	29	13	CALM1;CALM2		38.9331	77.0253	100
16.5767	14.1891	145.387	15.8417	318	454.793	6	9	5	CALML3		11.4018	9.75948	100
31.1852	49.3234	135.76	133.069	249.583	2154.44	12	13	8	CALML5		22.9707	36.3312	100
180.505	223.011	237.547	150.016	160.339	702.704	19	29	13	CALR		75.987	93.881	100
262.748	283.154	353.061	168.847	183.321	751.44	19	29	13	CALU		74.42	80.1999	100
151.996	15.0821	NaN	NaN	5.48562	NaN	1	8	0	CAMK1		/	/	/
62.2186	41.7546	52.3553	30.8782	544.206	25.68	17	27	12	CAMK2A		100	67.1094	84.1473
25.7416	39.6393	35.4914	34.7394	30.086	21.7356	17	28	13	CAMK2B		64.9396	100	89.536
102.265	83.5538	53.4638	73.3521	61.7803	48.1138	19	29	13	CAMK2D		100	81.7035	52.2798
33.0202	19.7047	26.8573	41.8248	51.1806	53.4107	15	25	11	CAMK2G		100	59.6748	81.3361
NaN	361.805	NaN	NaN	180.647	NaN	0	5	0	CAMLG		/	/	/
1.16158	1.60382	5.781	1.22329	2.13701	6.57981	9	12	8	CAND1		20.0931	27.743	100
9.35727	20.6309	24.0946	16.2384	38.999	32.2705	18	27	13	CAND2		38.8355	85.6245	100
186.887	140.207	140.649	1835.3	818.687	1160.47	19	28	13	CANX		100	75.0222	75.2586
11.8441	24.2779	71.7593	55.0131	168.742	333.522	15	18	9	CAP1		16.5053	33.8325	100
88.2999	175.819	161.823	67.4035	125.039	202.376	19	29	13	CAP2		50.2221	100	92.0396
3.00792	9.53998	18.8168	3.63409	3.5412	12.4601	3	4	3	CAPG		15.9853	50.6993	100
7.90775	22.4958	27.5661	160.468	104.241	86.5844	16	27	12	CAPN1		28.6865	81.6068	100
22.6885	15.1775	6.52585	161.068	27.8797	58.8941	14	24	9	CAPN2		100	66.895	28.7628
148.84	189.518	236.656	74.549	115.2	91.1688	19	28	13	CAPN3		62.8933	80.0816	100
2.4092	3.58865	8.09399	2.06106	7.50726	3.51293	10	14	5	CAPN7		29.7653	44.3372	100
24.3358	53.8648	41.8939	21.8066	40.0062	24.8347	10	24	6	CAPNS1		45.1795	100	77.776
7.15896	21.4362	72.6729	38.4849	50.9758	71.7222	10	19	12	CAPRIN1		9.85094	29.4969	100
10.404	10.0474	61.2525	8.14863	22.5773	37.8496	6	18	12	CAPZA1		16.9855	16.4033	100
304.809	325.19	364.538	185.374	218.118	274.848	18	29	13	CAPZA2		83.615	89.2061	100
797.392	931.151	942.16	877.615	413.073	505.278	19	29	13	CAPZB		84.6345	98.8316	100
24.7518	16.0632	30.5154	31.7475	16.3764	74.9072	18	26	10	CARKD		81.1125	52.6397	100
4.32836	6.88124	10.7296	5.92479	5.22861	24.9527	7	10	8	CARM1		40.3406	64.1335	100
3.5404	2.22516	6.8175	6.47212	7.37495	14.4984	4	15	8	CARNS1		51.9311	32.6389	100
4.10598	1.62611	2.86315	4.50667	4.20818	2.2064	6	9	3	CARS		100	39.6034	69.7311
2.9019	1.78938	5.67296	17.8848	1.56832	4.52045	7	7	4	CARS2		51.1531	31.5423	100
1.27995	1.579	2.64843	0.650267	0.482639	0.674457	2	2	2	CASK		48.3289	59.6203	100
1.48317	1.50603	1.24566	1.35443	0.620546	NaN	5	5	1	CASKIN2		98.4818	100	82.7117
139.146	102.142	92.1946	231.156	525.482	3847.05	18	25	11	CASP14		100	73.4064	66.2573
10.2364	6.1932	16.1466	4.7074	23.0785	4.26925	7	3	2	CASP7		63.3968	38.3561	100
19347.2	25884.9	37901.9	13487.8	11353.9	85440.4	19	29	13	CASQ1		51.0454	68.2944	100
3133.38	382.188	116.708	3828.74	280.155	251.41	19	28	13	CASQ2		100	12.1973	3.72466
5.36972	11.4806	10.1037	12.047	12.8818	31.5233	4	17	10	CAST		46.7721	100	88.0064
94.7846	43.3071	61.0812	75.8918	356.147	1932.41	19	29	13	CAT		100	45.69	64.4422
118.24	151.218	207.693	76.265	100.275	797.235	17	26	12	CAV1		56.9301	72.8081	100
109.182	175.942	114.145	156.461	70.8817	1137.34	16	20	9	CAV3		62.0556	100	64.8765
4.62253	17.3685	42.5688	10.0611	134.202	99.6305	7	15	7	CBR1		10.859	40.801	100
NaN	6.34909	13.6626	NaN	6.42725	9.04326	0	4	3	CBR3		/	/	/
55.6251	47.0808	21.5225	62.4332	32.4293	32.7632	18	27	10	CBR4		100	84.6394	38.692
8.90699	2.4063	5.4909	3.28678	2.34313	NaN	2	3	1	CBS		100	27.0159	61.6471
19.1764	27.7893	23.0004	19.9583	37.4628	36.3809	8	18	8	CBX3		69.0066	100	82.7672
528.048	77.1421	128.308	3.64157	151.37	377.315	2	9	6	CBX5		100	14.6089	24.2985
8.37711	4.16262	7.57846	6.1807	1.71785	12.8053	10	7	4	CC2D1A		100	49.6905	90.4664
1.5665	1.38278	2.76227	0.17668	0.166681	31.4157	2	3	8	CCAR1		56.7105	50.0597	100
3.07793	2.92362	2.1948	2.40441	3.68686	3.87595	5	11	5	CCAR2		100	94.9866	71.3077
8.02402	5.00576	12.7397	5.30165	3.54978	54.1352	11	17	5	CCBL2		62.9846	39.2927	100
897.846	127.879	156.327	1832.64	507.381	2007.99	4	17	7	CCDC12		100	14.2429	17.4113
11.0481	21.7541	28.5831	9.93417	23.9541	48.1947	13	21	12	CCDC124		38.6524	76.108	100
7.43402	7.3614	27.3443	19.6801	8.50479	12.0446	12	12	5	CCDC127		27.1867	26.9212	100
NaN	2.77807	NaN	NaN	0.593605	NaN	0	2	0	CCDC132		/	/	/
75.8799	10.9948	NaN	67.1688	14.5218	NaN	2	3	0	CCDC14		/	/	/
2.62945	1.43944	0.562706	111.182	22.6981	0.233418	5	11	3	CCDC141		100	54.743	21.4002
1.67221	7.12199	7.72394	6.60134	4.57272	1.50213	10	9	3	CCDC146		21.6497	92.2066	100
1.91407	2.48141	NaN	NaN	NaN	NaN	1	1	0	CCDC22		/	/	/
NaN	10.2177	NaN	NaN	12.0055	NaN	0	5	0	CCDC38		/	/	/
16.9578	17.6545	24.8598	2.09502	134.445	37.4754	2	7	4	CCDC43		68.2136	71.0163	100
24.5246	13.8029	46.1852	13.454	18.6097	8.06719	11	19	3	CCDC47		53.1006	29.886	100
78.8507	26.604	21.5764	162.248	38.8865	79.7597	19	26	12	CCDC50		100	33.7397	27.3636
4.2911	10.3414	3.3818	21.7483	67.8442	43.4636	6	8	3	CCDC51		41.4943	100	32.7015
72.3929	36.6611	39.3765	32.9669	16.1317	134.89	4	16	5	CCDC58		100	50.6418	54.3927
234.915	23.5977	49.9285	1438.17	122.149	33.0051	14	20	10	CCDC6		100	10.0452	21.2538
41.9265	177.826	124.496	148.92	129.779	321.585	6	11	4	CCDC91		23.5773	100	70.0101
201.412	3.85481	10.6408	14.309	1.6583	NaN	2	4	1	CCDC93		100	1.91389	5.28311
7.88713	6.07472	6.20987	6.77461	6.55869	4.4901	2	10	5	CCNT1		100	77.0207	78.7343
3.19157	21.5552	51.5905	1847.85	40.0268	26.2273	6	7	4	CCS		6.18635	41.7813	100
15.5587	39.4273	27.3497	18.5272	67.1354	225.401	16	29	13	CCT2		39.4617	100	69.3674
4.74589	12.7269	14.5106	4.98242	18.8204	49.175	15	28	13	CCT3		32.7064	87.7079	100
104.77	67.9002	36.1185	466.797	168.874	28.4347	19	29	13	CCT4		100	64.8086	34.474
18.6981	24.0839	23.9787	45.7368	332.977	104.155	17	29	13	CCT5		77.6375	100	99.5631
17.1914	32.7062	25.2551	99.4605	167.7	800.984	16	28	13	CCT6A		52.5633	100	77.2181
320.215	140.086	251.75	158.642	291.797	201.902	2	10	3	CCT6B		100	43.7475	78.619
16.8484	21.7773	20.5973	42.2523	87.9341	23.3816	16	29	12	CCT7		77.3668	100	94.5813
14.2347	25.7263	20.5929	9.02094	39.0756	114.91	15	28	13	CCT8		55.3313	100	80.0463
0.167177	0.74357	NaN	0.229238	1.79467	NaN	3	7	0	CD109		/	/	/
308.508	117.877	294.98	237.33	111.309	210.128	6	10	4	CD151		100	38.2086	95.615
105.43	49.4244	39.6128	64.9667	75.4776	231.533	3	7	3	CD163		100	46.8787	37.5725
9.92806	8.48188	8.95681	2.80526	6.45534	2.70331	6	13	2	CD248		100	85.4333	90.2171
110.114	35.7792	22.343	96.1681	29.2321	163.704	19	25	11	CD36		100	32.4928	20.2907
3.54332	17.733	42.6567	54.3248	11.277	62.1752	12	27	13	CD38		8.30658	41.5713	100
145.21	12.654	4.6323	NaN	11.4312	2.60972	1	2	4	CD44		100	8.71424	3.19006
9.48989	11.4062	NaN	4.81695	4.30599	NaN	2	3	0	CD46		/	/	/
139.393	116.247	177.308	159.653	260.488	65.0578	4	3	3	CD55		78.6165	65.5622	100
39.4389	14.2013	2186.18	23.8855	127.821	1779.51	12	8	2	CD58		1.80401	0.649595	100
NaN	160.058	180.467	NaN	65.0197	550.108	0	13	9	CD59		/	/	/
NaN	3.2261	16.604	NaN	NaN	57.4007	0	1	3	CD63		/	/	/
7.56751	NaN	51.3685	3.13527	NaN	31.8051	3	0	2	CD81		/	/	/
NaN	10.5675	40.2516	NaN	321.198	NaN	0	5	1	CD93		/	/	/
42.1912	61.1025	142.562	23.0636	44.4087	240.205	6	14	9	CD99		29.595	42.8603	100
11.1083	13.5097	65.567	26.1465	1218.69	76.4933	6	13	8	CD99L2		16.9419	20.6044	100
8.87556	27.2561	27.2832	17.7716	84.3368	32.5581	14	18	7	CDC37		32.5312	99.9005	100
124.161	106.823	128.082	121.916	53.9464	89.6967	18	26	13	CDC42		96.9385	83.4024	100
2.33919	1.70837	0.999933	6.46584	1.605	NaN	6	7	1	CDC42BPA		100	73.0326	42.7469
1.20679	2.68879	1.98333	1.098	14.25	6.19099	5	8	6	CDC42BPB		44.8824	100	73.7628
14.8131	NaN	NaN	6.32381	NaN	NaN	7	0	0	CDC42EP1		/	/	/
3.10822	3.35104	10.8973	7.02774	15.4585	40.2694	16	14	7	CDC5L		28.523	30.7513	100
61.4187	18.5595	7.19415	51.465	50.7678	7.73111	9	12	2	CDH11		100	30.2181	11.7133
49.6848	51.9278	69.2277	37.1689	28.4584	262.231	19	28	13	CDH13		71.77	75.0101	100
3.41421	6.29524	7.47526	9.7578	11.5624	NaN	7	6	1	CDH2		45.6735	84.2144	100
8.74103	16.437	9.68948	NaN	9.34465	13.7703	1	5	5	CDIPT		53.1789	100	58.9491
2.55579	2.61853	NaN	42.2056	11.0062	NaN	6	13	0	CDK16		/	/	/
2.81008	6.46973	4.57735	2.48939	2.1516	2.45413	6	7	2	CDK17		43.4343	100	70.7503
4.52814	3.87905	7.57437	2.2728	8.66613	18.6308	8	8	6	CDK5RAP3		59.7824	51.2129	100
28.2136	36.7822	68.633	29.5402	28.3765	126.905	17	23	10	CDNF		41.1079	53.5925	100
9.47891	10.9951	22.0598	9.08489	5.94906	13.9536	9	18	5	CDS2		42.9691	49.8424	100
56.2514	47.4104	37.5269	133.066	289.882	933.2	19	19	12	CDSN		100	84.2831	66.7128
15.4688	10.6724	17.8091	7.46311	7.34486	15.5486	3	6	2	CDV3		86.8587	59.9267	100
5.0536	2.3346	NaN	0.183641	2.88183	NaN	2	2	0	CEBPZ		/	/	/
124.185	52.4131	29.9268	150.903	84.8585	129.168	19	28	11	CECR5		100	42.2056	24.0986
9.05506	6.7825	NaN	4.04436	6.40972	NaN	4	2	0	CELF1		/	/	/
NaN	28.9864	NaN	NaN	18.5143	NaN	0	4	0	CELF2		/	/	/
65.8289	31.6899	23.998	36.0214	9.39082	15.5987	6	5	2	CEND1		100	48.1397	36.4551
9.54598	7.08063	6.67498	3.95847	7.57414	14.5083	9	13	5	CENPV		100	74.174	69.9246
6.1519	6.35739	14.9945	8.72533	7.21212	30.6582	10	19	9	CEP152		41.0276	42.3981	100
3.50961	4.26939	4.31801	4.23216	4.58652	2.00297	13	19	7	CEP170		81.2784	98.8739	100
0.474414	0.427857	NaN	NaN	NaN	NaN	1	1	0	CEP290		/	/	/
15.5557	9.9163	35.1928	10.3598	NaN	NaN	2	1	1	CEP41		44.2014	28.177	100
NaN	12.3612	17.6446	NaN	10.0934	16.4613	0	3	2	CERS2		/	/	/
4.55328	9.81117	4.07482	2.10717	14.9191	4.54132	4	10	5	CES1		46.4091	100	41.5325
42.5817	6.32091	6.90232	49.0659	6.85698	46.3136	19	23	8	CES2		100	14.8442	16.2096
5.29588	9.66247	4.39574	2.38995	4.31214	NaN	3	7	1	CFAP20		54.8088	100	45.4929
3.27661	2.70632	1.98041	2.90497	166.167	NaN	10	17	1	CFB		100	82.595	60.4409
2.27073	1.80458	4.64517	2.74957	2.39399	15.9397	9	13	7	CFH		48.8837	38.8484	100
21.3972	59.6662	91.9847	70.7419	76.0175	167.383	18	28	12	CFL1		23.2617	64.8654	100
497.85	952.767	683.391	603.18	593.513	1411.35	19	29	13	CFL2		52.2531	100	71.727
2.20906	3.72285	5.01484	2.91645	4.33768	3.22993	9	15	5	CGNL1		44.0504	74.2367	100
12.7367	6.89825	NaN	11.2032	2.81317	NaN	3	5	0	CHCHD1		/	/	/
46.4277	95.8574	51.6539	50.4439	86.4642	105.753	8	13	11	CHCHD2;CHCHD2P9		48.4341	100	53.8862
1299.85	1052.4	646.766	463.65	436.409	236.188	19	29	13	CHCHD3		100	80.9629	49.7568
65.0593	52.3406	64.973	45.1221	77.1908	60.7264	15	26	12	CHCHD4		100	80.4506	99.8674
5.87482	10.4633	NaN	0.22688	52.3954	NaN	2	3	0	CHCHD6		/	/	/
23.1153	15.3254	103.34	20.7682	11.5466	84.6339	11	7	3	CHCHD7		22.3682	14.8301	100
0.784206	4.04094	3.66562	0.527217	11.585	10.4702	3	9	5	CHD2		19.4065	100	90.7121
1.44543	3.43533	0.916855	1.2395	10.4285	0.669929	5	12	4	CHD4		42.0755	100	26.689
9.67308	3.8606	4.5096	8.58791	5.17785	18.6728	10	13	9	CHDH		100	39.9108	46.6201
3.19399	2.01001	3.20229	2.78367	1.56812	3.02642	8	15	4	CHERP		99.7408	62.7678	100
2.50804	3.34468	5.2136	NaN	NaN	2.54052	1	1	2	CHID1		48.1057	64.1529	100
13.8987	21.2476	21.1784	36.4541	9.34701	42.7689	7	8	7	CHMP1B		65.4131	100	99.6742
17.4253	13.9378	15.6472	7.8145	9.16237	14.2421	5	10	5	CHMP2A		100	79.9859	89.796
4.74428	5.14251	7.03042	1.66251	14.0677	1.00889	3	5	2	CHMP4A		67.4821	73.1465	100
1163.43	20.4466	29.8381	830.026	704.819	1096.02	3	16	5	CHMP4B		100	1.75744	2.56466
14.4529	17.7543	16.5564	105.723	35.0649	35.8663	12	12	4	CHMP6		81.4054	100	93.2531
28.7584	19.9089	35.7415	17.4313	30.0537	29.966	17	19	10	CHP1		80.4622	55.7023	100
5.45127	14.1044	7.24688	3.73029	13.0186	2.86924	11	17	7	CIAPIN1		38.6495	100	51.3803
11.5956	11.8481	11.9297	11.239	8.84003	13.0422	8	13	4	CILP		97.1994	99.3159	100
87.2494	56.2186	62.3855	71.248	52.4679	214.416	19	28	12	CIRBP		100	64.4344	71.5026
3019.22	2425.28	1258.43	983.863	1014.91	1982.97	19	29	13	CISD1		100	80.328	41.6807
26.3028	53.4195	91.9051	21.5658	94.8687	31.2334	18	26	13	CISD2		28.6195	58.1247	100
99.2231	119.442	245.95	156.701	138.915	132.082	18	27	12	CKAP4		40.3428	48.5636	100
1.2731	2.04292	1.5145	2.61649	6.6327	2.94655	12	14	8	CKAP5		62.3179	100	74.1343
26.8905	12.2091	19.3357	154.526	38.1544	15.474	17	22	10	CKB		100	45.403	71.9052
8165.05	21119.2	26811.9	8286.41	23411.9	41181.8	19	29	13	CKM		30.4531	78.7683	100
12074.4	8818.14	4117.95	8274.91	2513.43	9342.71	19	29	13	CKMT2		100	73.032	34.1049
36.072	78.6892	258.498	347.846	110.58	561.499	7	6	4	CLASP1		13.9545	30.441	100
0.656112	0.782989	0.204233	0.591305	0.469766	0.178107	7	7	5	CLASP2		83.7958	100	26.0837
554.025	14.7944	7311.17	1331.31	192.15	4624.41	13	15	4	CLCC1		7.57779	0.202353	100
10.8057	0.975812	NaN	13.0504	0.0488525	NaN	2	2	0	CLGN		/	/	/
154.841	2.41933	54.4243	124.367	100.764	70.0644	4	5	2	CLIC1		100	1.56245	35.1484
10.0383	11.6251	26.8093	7.58961	2.40092	10.3897	2	3	2	CLIC4		37.4432	43.3623	100
6.05818	10.9367	21.1145	13.6579	5.96533	35.025	5	12	5	CLIC5		28.692	51.7972	100
17.4551	7.2893	5.83089	22.9156	15.3077	33.7479	11	16	6	CLINT1		100	41.7603	33.4051
2.84861	6.46673	6.37565	9.88831	110.956	25.545	17	29	11	CLIP1		44.0503	100	98.5915
4.47234	3.96367	11.0565	3.21598	10.3303	50.2184	13	23	6	CLPB		40.4498	35.8491	100
12.8807	11.4801	18.8861	27.0171	5.8599	21.7047	10	21	5	CLPP		68.2018	60.7858	100
2.77145	12.0883	80.8796	45.4478	61.5408	536.399	7	18	9	CLPX		3.42663	14.9461	100
553.535	14.338	66.8727	1019.12	95.8946	77.1539	9	5	2	CLTA		100	2.59026	12.081
17.8864	21.9873	67.397	766.756	116.736	75.1307	17	15	11	CLTB		26.5389	32.6236	100
5.71005	7.85716	11.4113	7.75386	36.013	12.3745	19	29	12	CLTC		50.0387	68.8544	100
24.5274	15.3684	11.0584	121.297	89.6796	60.7997	16	27	12	CLU		100	62.6579	45.0858
0.610911	1.58703	2.26205	0.449878	0.533169	1.11564	8	19	6	CLUH		27.0069	70.1587	100
13.8388	17.3938	60.6601	15.5289	13.2597	33.4224	11	20	4	CLYBL		22.8136	28.6743	100
2.28585	1.26373	5.53096	NaN	NaN	4.64366	1	1	3	CMAS		41.3282	22.8483	100
66.0175	170.729	199.04	102.357	538.461	852.806	19	29	13	CMBL		33.1679	85.7758	100
75.7102	69.3567	NaN	70.5895	105.155	NaN	7	8	0	CMC1		/	/	/
54.4625	29.8404	15.9451	29.5302	13.2776	NaN	14	18	1	CMC2		100	54.7908	29.2772
26.3251	37.2952	83.3157	74.4042	132.57	62.5931	7	11	5	CMC4		31.5968	44.7637	100
6.10027	24.6435	44.4515	13.4333	20.734	62.1682	5	11	7	CMPK1		13.7234	55.4391	100
NaN	22.7958	NaN	NaN	7.55137	NaN	0	3	0	CMPK2		/	/	/
41.9052	49.6603	52.5009	63.9367	22.4871	22.3681	19	29	13	CMYA5		79.8181	94.5895	100
13.3728	16.7642	11.5544	18.6591	23.792	26.2794	10	18	8	CNBP		79.7698	100	68.923
34.9182	9.81846	5.23654	44.5824	26.7852	2.77623	8	18	7	CNDP2		100	28.1184	14.9966
143.414	187.936	95.5003	127.165	207.186	70.2629	2	8	4	CNIH4		76.31	100	50.8152
13.2683	13.5958	16.2535	17.1865	4.68686	8.1364	9	12	6	CNN1		81.6333	83.6481	100
NaN	16.1546	7.81584	NaN	250.185	118.756	0	6	6	CNN2		/	/	/
4.75676	4.63732	11.5526	2.7837	6.33718	32.3551	6	5	5	CNN3		41.1747	40.1408	100
5.75543	4.21809	34.7987	7.23894	3.32292	225.299	11	6	7	CNP		16.5392	12.1214	100
11.7936	5.45785	17.6302	6.42571	3.5874	36.1363	3	7	9	CNPY2		66.8943	30.9573	100
2.17335	2.17774	4.00638	0.625598	1.28534	4.17949	4	2	4	CNST		54.2474	54.3568	100
0.916988	0.829816	1.90306	NaN	10.5905	0.627866	1	5	3	CNTNAP1		48.185	43.6044	100
71.9241	34.805	25.6226	66.2942	18.4465	22.2906	16	15	6	COA3		100	48.3913	35.6245
24.0477	25.7845	75.4334	33.4125	121.37	112.554	9	8	3	COA4		31.8794	34.1817	100
22.6773	23.0392	9.76494	14.9157	16.1832	NaN	6	3	1	COA5		98.429	100	42.384
83.9315	25.4411	419.965	172.164	168.87	221.279	13	14	4	COA6		19.9854	6.05791	100
5.15268	5.6328	22.7333	2.554	3.78715	12.0352	13	19	7	COA7		22.6658	24.7777	100
4.02049	5.1425	16.7422	17.5175	4.61182	52.6372	5	6	3	COASY		24.0141	30.7158	100
5.03689	8.15924	21.7714	15.33	10.2042	52.8826	14	26	13	COBL		23.1354	37.477	100
2.12619	1.15563	9.46605	1.70942	72.2375	11.7992	5	14	2	COG1		22.4613	12.2081	100
3.01169	33.9894	41.3703	0.278066	20.7698	19.3047	2	6	3	COG4		7.27984	82.159	100
4.6087	9.35462	16.9618	10.4999	32.9594	22.6063	12	24	10	COG5		27.1711	55.1512	100
0.965305	1.14716	1.33607	1.20584	0.919511	2.23203	13	17	11	COL12A1		72.2497	85.8607	100
2.42407	4.50726	1.24319	2.66953	52.6722	0.0856434	8	13	2	COL14A1		53.7814	100	27.582
3.71315	5.1822	4.61867	3.34159	6.13955	6.12008	12	17	7	COL15A1		71.6521	100	89.1257
5.44833	4.74003	9.81437	10.6903	26.9251	4.44782	13	22	5	COL18A1		55.5138	48.2969	100
14.8448	38.7004	36.8473	55.7414	159.669	58.5983	17	28	11	COL1A1		38.3584	100	95.2118
8.76829	46.4052	31.092	43.1544	122.091	172.845	19	28	13	COL1A2		18.8951	100	67.0011
0.561892	6.3697	4.04348	NaN	6.56041	NaN	1	2	1	COL2A1		8.82133	100	63.48
4.11343	15.5456	23.8101	27.0088	57.27	15.1587	14	25	12	COL3A1		17.276	65.29	100
0.673434	3.04004	NaN	0.373252	4.96274	NaN	2	5	0	COL4A1		/	/	/
1.74515	3.34533	3.75344	5.9817	6.23544	7.32123	8	10	5	COL4A2		46.4946	89.1271	100
3.92073	1.94202	11.3067	2.07191	11.8584	13.8816	9	17	8	COL5A1		34.6761	17.1758	100
2.87722	1.26186	6.43188	11.0636	8.15484	23.9639	9	11	8	COL5A2		44.7337	19.6188	100
9.34124	6.58299	12.8873	7.7887	6.50306	8.69928	11	24	10	COL5A3		72.4842	51.0813	100
26.6447	63.0469	14.954	48.2664	50.9683	10.486	17	20	12	COL6A1		42.2616	100	23.7189
16.1267	16.0863	11.3849	15.3114	34.1884	35.2521	14	28	10	COL6A2		100	99.7493	70.5964
17.6259	9.3302	14.7084	2.74435	44.9464	10.1643	2	4	5	COL6A2		100	52.9346	83.4479
8.01948	20.3863	13.531	18.1239	37.0893	5.91883	19	29	13	COL6A3		39.3376	100	66.3729
1.09197	1.17235	0.398856	1.65559	0.505601	NaN	3	4	1	COL6A3		93.1439	100	34.0219
1.97185	7.42085	NaN	3.82345	2.08728	NaN	6	3	0	COL6A6		/	/	/
5.5114	3.85058	7.85591	7.21619	6.0216	37.5291	15	12	5	COLGALT1		70.1562	49.0151	100
11.788	5.88627	NaN	9.48973	4.68055	NaN	2	4	0	COMMD3;COMMD3-BMI1		/	/	/
75.1678	61.9505	109.735	64.7946	60.6831	82.4522	19	27	13	COMT		68.4995	56.4548	100
8.74224	15.5207	4.7995	34.5889	19.7666	19.8237	12	11	4	COMTD1		56.3263	100	30.9232
3.83685	2.85538	7.29719	4.83847	7.44828	52.7286	16	27	11	COPA		52.5799	39.1298	100
1.802	6.6865	2.97077	8.01931	7.08631	3.78614	10	22	3	COPB1		26.9499	100	44.4293
17.2511	37.3361	48.9001	19.1961	176.523	149.934	16	25	11	COPB2		35.2782	76.3518	100
63.2529	14.0291	24.6313	31.1722	48.6151	NaN	3	5	1	COPE		100	22.1794	38.941
8.17352	2.24593	5.1896	62.7797	16.3753	23.1802	7	13	11	COPG1		100	27.4781	63.4928
12.4569	23.6043	31.1221	12.6683	27.2073	46.612	14	27	12	COPS2		40.026	75.8442	100
9.24504	12.1	17.958	20.3599	27.7762	41.6689	9	22	6	COPS3		51.4816	67.3798	100
10.5975	25.7473	24.5789	274.977	19.6604	55.7937	16	23	12	COPS4		41.1596	100	95.4622
11.5543	14.677	18.8189	11.1735	14.0916	70.7733	11	17	12	COPS5		61.397	77.9905	100
8.37343	14.2478	18.7806	15.0333	15.5982	8.70141	6	18	6	COPS6		44.5855	75.8645	100
7.15944	8.49814	17.6563	12.4572	7.1435	49.5054	7	18	7	COPS7A		40.549	48.131	100
7.66467	27.1661	17.4076	1.04768	18.7829	9.33198	3	14	5	COPS8		28.2141	100	64.0783
305.175	149.361	96.6753	151.752	79.1058	326.997	19	29	13	COQ10A		100	48.9427	31.6787
4.99859	2.34985	NaN	1.59404	2.31775	NaN	3	3	0	COQ10B		/	/	/
222.235	177.904	103.068	394.884	265.55	358.975	19	28	13	COQ3		100	80.0522	46.3778
257.732	146.455	121.196	143.993	9301.48	217.855	19	29	13	COQ5		100	56.8247	47.024
251.306	135.576	81.2322	104.82	94.3885	437.39	19	29	13	COQ6		100	53.9487	32.324
323.156	162.42	138.727	243.746	134.916	426.122	19	28	13	COQ7		100	50.2608	42.9288
1112.9	1271.2	1035.01	1523.3	610.86	3100.25	19	29	13	COQ9		87.5476	100	81.4202
12.1876	65.5406	55.8611	74.0379	61.2895	28.0996	13	14	5	CORO1B		18.5955	100	85.2312
11.3182	6.98173	6.49305	8.24423	14.3318	2.85593	9	17	7	CORO1C		100	61.6857	57.368
152.301	171.725	127.228	116.897	137.838	206.794	19	29	13	CORO6		88.6884	100	74.0882
217.676	25.8072	6.55225	232.198	107.009	NaN	2	5	1	CORO6		100	11.8558	3.01008
4.33858	4.48669	5.20076	3.28579	13.1645	9.37981	16	21	6	CORO7-PAM16;CORO7;PAM16		83.4219	86.2698	100
330.645	184.54	3984.47	193.428	314.359	4239.89	10	12	4	COTL1		8.29834	4.63148	100
15.8907	5.11463	3.49857	2.81617	2.44141	NaN	5	4	1	COX11		100	32.1864	22.0165
5.40875	4.22016	NaN	2.53656	1.83209	NaN	7	6	0	COX15		/	/	/
468.416	369.939	345.698	362.795	601.57	2248.83	19	29	13	COX17		100	78.9766	73.8014
51.5194	38.2236	32.0811	75.5576	42.205	77.6131	17	18	7	COX19		100	74.1926	62.27
69.2404	34.8873	23.5827	31.5322	12.1514	21.9758	18	19	6	COX20		100	50.3857	34.0591
8577.58	6838.8	3161.06	2643.67	2644.69	1713.2	19	29	13	COX4I1		100	79.7288	36.8526
3008.49	2204.11	1055.64	1535.82	1181.48	635.431	19	29	13	COX5A		100	73.2631	35.0886
4882.63	4836.81	2223.54	1852.15	2759.68	931.396	19	29	13	COX5B		100	99.0616	45.5397
106.225	90.5372	16.5254	105.828	145.993	86.2243	10	14	6	COX6A2		100	85.2315	15.557
2010.05	1676.57	600.413	1282.25	1250.56	291.777	19	28	11	COX6B1		100	83.4092	29.8706
6208.76	3763.09	1752.88	2130.29	1907.11	2113.47	19	29	13	COX6C		100	60.6094	28.2324
500.992	633.134	349.598	355.159	476.028	422.085	16	26	9	COX7A1		79.1289	100	55.217
526.44	476.531	191.378	335.876	422.603	53.5856	16	25	9	COX7A2		100	90.5195	36.3533
70.6577	35.1848	19.7063	63.1788	38.7528	12.0841	18	24	11	COX7A2L		100	49.7962	27.8899
2541.02	1524.05	1502.13	2623.23	2646.51	3797.02	17	27	11	COX7B		100	59.978	59.1151
3717.47	2556.36	1447	1321.74	1232.42	929.984	19	28	13	COX7C		100	68.7662	38.9243
216.649	344.639	111.956	117.167	177.85	64.5376	19	29	13	COX8A		62.8625	100	32.4848
1.71992	1.16675	4.11901	5.02387	0.870209	2.9621	5	6	4	CP		41.7556	28.326	100
3.44064	7.70053	13.3646	2.28251	7.71877	52.6122	2	13	4	CPA3		25.7445	57.619	100
11.7651	6.80482	15.1478	18.2542	54.8505	702.089	13	11	8	CPA4		77.6684	44.9228	100
4.71345	4.28047	12.8223	3.41952	14.3087	25.1568	5	14	6	CPD		36.7598	33.383	100
4.07739	5.156	3.75398	27.9249	20.9149	295.453	4	6	5	CPNE1		79.0805	100	72.8081
4.94334	4.85699	9.8051	2.32814	6.02502	12.5371	9	16	4	CPNE3		50.416	49.5353	100
7.42761	3.67696	3.10144	5.66822	12.6363	12.6986	10	11	11	CPOX		100	49.5039	41.7555
12.4809	7.30961	15.4227	6.48165	8.15159	25.2089	3	15	7	CPPED1		80.9258	47.3952	100
85.8357	3.21536	8.3115	79.3875	8.55158	268.907	19	19	9	CPS1		100	3.74594	9.68303
4.07008	25.4313	17.3332	33.8937	56.9178	184.074	12	13	9	CPSF1		16.0042	100	68.157
19.8976	8.37214	NaN	27.3423	NaN	NaN	2	1	0	CPSF3		/	/	/
2.66277	3.47339	1.51509	0.155267	3.06704	NaN	2	3	1	CPSF6		76.6619	100	43.6198
8.67552	5.59592	NaN	2.03822	1.94514	NaN	6	5	0	CPSF7		/	/	/
67.1973	184.429	71.0775	79.4393	80.0135	32.2929	4	4	3	CPT1A		36.4354	100	38.5393
264.843	143.544	103.198	149.818	103.089	128.245	19	29	13	CPT1B		100	54.1995	38.9658
131.3	92.8446	39.0328	634.966	765.72	104.155	19	29	13	CPT2		100	70.7116	29.7278
25.4461	51.9742	9.75357	19.0622	46.8104	NaN	2	5	1	CRABP2		48.9591	100	18.7662
1112.13	548.567	328.833	1406.32	296.553	892.647	19	29	13	CRAT		100	49.326	29.568
46.9976	24.3137	NaN	NaN	15.1768	NaN	1	5	0	CRIP1		/	/	/
7.90636	19.2911	NaN	10.5245	14.7974	NaN	5	9	0	CRIP2		/	/	/
12.9104	NaN	NaN	11.6632	NaN	NaN	3	0	0	CRK		/	/	/
12.3502	9.12159	5.21387	16.5291	39.8531	16.976	5	14	5	CRKL		100	73.8576	42.2168
NaN	6.83373	2.93731	NaN	2.2273	NaN	0	4	1	CRMP1		/	/	/
10.7038	8.5629	1.88301	35.324	3.21213	4.11871	5	7	3	CRNKL1		100	79.9989	17.592
NaN	2.25142	2.37168	NaN	0.512929	NaN	0	2	1	CRNN		/	/	/
8.57552	2.95043	6.23749	12.4237	17.9535	3.36475	13	22	8	CROCC		100	34.4053	72.736
6.96789	3.95193	6.15969	1.3294	3.26119	NaN	2	3	1	CRTAP		100	56.7163	88.4011
3788.57	7354.32	6780.35	4886.36	5941.09	6243.08	19	29	13	CRYAB		51.5149	100	92.1955
7.60804	12.9252	4.51813	1.95545	384.387	16.0536	5	10	3	CRYL1		58.8619	100	34.9559
43.1524	4.91475	14.0014	145.418	2.90966	7.39673	6	4	2	CRYM		100	11.3893	32.4465
74.5204	96.6894	53.579	87.1219	46.587	138.154	19	29	13	CRYZ		77.072	100	55.4135
3839.35	2799.48	2012.49	4310.2	1411.77	9953.46	19	29	13	CS		100	72.9155	52.4174
NaN	NaN	NaN	NaN	NaN	NaN	0	0	0	CS		/	/	/
2.82841	4.18174	3.47355	4.63735	3.22892	7.53661	13	23	11	CSDE1		67.6373	100	83.0648
3.65776	15.2472	5.57544	95.0805	143.296	59.0392	8	19	11	CSE1L		23.9898	100	36.5671
5.74142	7.225	3.60003	3.24955	5.25854	0.830092	4	7	4	CSK		79.4661	100	49.8274
4.89674	9.16213	12.6843	6.55549	32.1073	7.78453	4	5	2	CSNK1E;CSNK1D		38.6046	72.2319	100
11.1301	6.5999	6.0479	4.0395	4.08519	5.65901	5	15	6	CSNK2A1;CSNK2A3		100	59.2977	54.3382
3.85023	7.36225	13.5015	NaN	1.39745	NaN	1	3	1	CSNK2B;CSNK2B-LY6G5B-1181;CSNK2B-LY6G5B--991		28.517	54.5289	100
1.25827	1.00226	2.07124	1.33782	1.76922	1.42571	6	10	4	CSPG4		60.7498	48.3895	100
7.72942	13.1982	NaN	NaN	9.73842	NaN	1	10	0	CSRP1		/	/	/
375.262	744.804	103.248	778.724	697.422	993.063	19	29	13	CSRP3		50.3841	100	13.8624
30.5071	34.8781	65.0212	17.8972	15.2794	77.3956	6	12	10	CST3		46.9187	53.641	100
14.5039	32.0719	601.48	12.3355	549.202	418.268	7	10	5	CST4		2.41137	5.33216	100
60.6896	24.6229	415.381	113.08	53.793	2133.41	10	9	7	CST6		14.6106	5.92779	100
2154.23	920.308	722.272	2934.04	47194.6	235468	19	28	13	CSTA		100	42.721	33.5281
30.6884	90.3021	176.271	150.379	223.837	250.4	13	23	10	CSTB		17.4098	51.2292	100
24.7746	8.82036	116.122	28.1106	18.4984	66.5598	2	6	3	CSTF1		21.335	7.59576	100
7.85582	11.5222	20.7568	5.64059	27.9411	23.6433	3	9	5	CSTF2		37.8469	55.5104	100
23.5198	29.1819	18.6379	27.3725	30.7952	26.7353	16	27	11	CSTF3		80.5973	100	63.8683
NaN	2.69295	2.77338	NaN	NaN	1.48097	0	1	4	CTAGE5		/	/	/
6.50772	8.95331	26.9988	11.3799	7.96434	204.882	11	16	10	CTBP1		24.1038	33.1619	100
NaN	5.26987	5.37362	NaN	8.8059	2.07785	0	3	2	CTGF		/	/	/
31.6539	19.8327	28.4754	2.7245	20.3316	NaN	3	4	1	CTHRC1		100	62.6549	89.9584
11.2701	15.0701	7.33008	7.97872	18.7083	36.2542	16	22	9	CTNNA1		74.7848	100	48.64
2.35737	1.63368	12.1942	1.6288	6.59227	1.2149	5	6	2	CTNNA2		19.3319	13.3972	100
NaN	0.63694	1.12669	NaN	0.186223	0.110225	0	2	3	CTNNA3		/	/	/
3.34411	3.92035	7.16831	6.11364	14.5772	15.4997	17	22	10	CTNNB1		46.6513	54.6901	100
1.26031	1.53047	4.29291	17.6756	20.0361	25.4727	5	7	6	CTNND1		29.3579	35.6511	100
5.35023	2.01422	NaN	6.06371	10.5268	NaN	5	4	0	CTPS1		/	/	/
3.91231	11.1854	31.4151	5.0364	15.0335	74.6611	10	2	4	CTSA		12.4536	35.6052	100
16.8891	15.8327	11.0794	20.4174	40.1265	50.091	17	23	10	CTSB		100	93.7454	65.6011
6.43748	12.0462	57.7087	6.17922	20.2029	168.335	10	11	6	CTSC		11.1551	20.8741	100
188.851	126.819	240.996	183.841	151.647	1114.92	19	28	13	CTSD		78.3628	52.6231	100
10.8998	NaN	4.52491	NaN	NaN	NaN	1	0	1	CTSG		/	/	/
23.6605	17.5943	31.2693	NaN	456.125	5.26211	1	4	2	CTSZ		75.6669	56.2672	100
9.36186	4.25465	9.9666	4.38041	20.2619	24.7649	13	17	11	CTTN		93.9323	42.6891	100
196.78	49.6334	48.2906	260.052	86.077	30.2616	10	12	3	CTTNBP2NL		100	25.2228	24.5404
6.11882	9.71278	5.22084	5.1809	31.6495	10.2132	10	19	8	CUL1		62.9976	100	53.7523
5.1072	5.28761	1.1811	1.81593	12.6091	0.418677	9	17	3	CUL2		96.5879	100	22.337
5.69596	4.79798	5.07178	16.4703	54.0151	5.10639	11	25	12	CUL3		100	84.2347	89.0417
4.74908	4.81969	4.99813	12.2356	30.2824	6.06332	17	23	10	CUL4A		95.017	96.4298	100
10.0696	50.7227	76.0067	49.2613	39.8774	83.4416	7	8	7	CUL4B		13.2484	66.7345	100
15.2551	32.0025	27.1554	15.5582	20.864	23.4132	19	27	13	CUL5		47.6683	100	84.8538
12.5817	25.0909	348.105	5.32808	161.795	197.866	4	5	3	CUTA		3.61434	7.20784	100
20.8871	21.3522	32.7124	12.9777	95.5694	53.779	9	21	11	CUTC		63.8506	65.2725	100
88.5463	55.2201	61.266	55.372	33.6603	71.7857	18	26	12	CYB5A		100	62.363	69.191
381.511	267.543	240.595	289.455	116.576	283.194	18	27	13	CYB5B		100	70.1271	63.0636
3901.42	1001.72	953.923	1496.34	430.147	1313.77	19	29	13	CYB5R1		100	25.6759	24.4507
652.919	327.507	488.71	1180.19	212.002	503.636	19	28	13	CYB5R3		100	50.1604	74.8499
86.4919	126.561	35.2625	46.1537	467.47	240.708	3	3	3	CYBRD1		68.3398	100	27.862
1527.97	1304.33	851.087	1067.64	842.517	1004.95	19	29	13	CYC1		100	85.3639	55.7006
3827.05	2797.12	1770.73	4606.12	4362.79	6975.43	19	29	13	CYCS		100	73.0881	46.2688
0.909381	2.8251	2.73523	2.64407	1.66873	2.67976	3	7	2	CYFIP1		32.1893	100	96.8191
NaN	16.1089	NaN	NaN	14.3924	NaN	0	4	0	CYGB		/	/	/
10.5577	1.08232	1.23975	NaN	0.433912	0.993592	1	3	3	CYP27A1		100	10.2515	11.7427
2.69085	2.67064	2.7381	1.30569	2.08018	NaN	4	11	1	CYP2J2		98.2745	97.5363	100
NaN	2.64916	1.30771	NaN	7.45616	0.202818	0	6	2	CYP51A1		/	/	/
127.847	74.846	93.238	46.7249	29.4924	95.5936	8	16	7	CYSTM1		100	58.5433	72.9291
2.83299	3.20462	2.30259	12.9486	2.51567	11.2063	14	19	4	D2HGDH		88.4034	100	71.8522
1.79348	2.08149	2.45983	2.17181	0.708284	0.351269	7	5	2	DAAM1		72.9107	84.6191	100
20.3257	53.7116	56.085	19.2207	35.1087	23.5952	6	14	8	DAD1		36.2409	95.7682	100
67.9821	62.6966	209.84	315.578	106.967	197.205	19	29	13	DAG1		32.3972	29.8784	100
0.993174	1.73497	11.7844	0.372398	3.90621	18.3852	4	11	3	DAK;TKFC		8.42788	14.7226	100
10.2732	9.93476	24.182	5.14102	6.75464	133.72	13	23	8	DAP3		42.4828	41.0834	100
5.66826	0.500904	26.7151	1.72799	NaN	18.8008	2	1	4	DAPK3		21.2174	1.87498	100
13.0589	17.5157	13.3973	10.1339	34.5359	14.5223	19	29	13	DARS		74.5552	100	76.4873
4.31115	3.1692	2.13296	1.61583	1.5528	3.60578	7	10	8	DARS2		100	73.5115	49.4753
14.7436	19.4184	13.9499	3.15515	3.10348	NaN	2	2	1	DAZAP1		75.9257	100	71.8382
58.5706	70.4739	223.324	126.725	166.82	581.139	18	21	6	DBI		26.2268	31.5568	100
24.7348	111.388	7.26328	95.4144	3517.55	80.8318	16	19	5	DBN1		22.206	100	6.52073
2.18126	3.82311	179.067	8.98244	3.82472	245.837	6	6	2	DBNL		1.21813	2.13502	100
44.5833	22.4802	9.04903	31.1983	43.2552	7.05613	19	27	10	DBT		100	50.423	20.2969
5.6174	6.45031	4.07329	14.3594	7.81193	55.9072	13	20	10	DCAF6		87.0873	100	63.1487
2.62259	1.02663	0.477565	0.658027	0.467545	NaN	2	4	1	DCAF8		100	39.1458	18.2097
3672.37	9313.3	22643.9	5211.73	15551.3	27274.3	19	29	13	DCD		16.218	41.1295	100
2.84269	6.093	2.67665	2.16126	8.13916	NaN	5	2	1	DCLK1		46.6551	100	43.9299
55.2443	26.5754	28.3767	40.3238	59.8819	48.4391	17	22	7	DCN		100	48.1051	51.3659
108.892	100.832	121.359	197.029	131	69.3313	6	7	3	DCPS		89.7274	83.0856	100
3.34297	6.50955	17.0352	6.12507	16.5766	104.517	14	26	12	DCTN1;DKFZp686E0752		19.6239	38.2125	100
18.2342	56.1539	42.5664	17.099	32.0742	42.0355	19	27	13	DCTN2		32.4719	100	75.803
14.4553	9.39776	16.2909	8.14243	4.05979	39.9892	4	8	5	DCTN3		88.7325	57.6871	100
NaN	2.3666	6.87611	NaN	2.62209	1.48054	0	6	2	DCTN4		/	/	/
11.9856	10.3376	13.099	12.9325	8.05864	22.8306	2	11	5	DCTN6		91.5006	78.919	100
12.336	7.454	46.0027	27.4262	1089.96	5.08572	4	11	2	DCTPP1		26.8158	16.2034	100
4.79895	15.5207	8.44095	17.4424	15.759	12.8966	3	7	6	DCUN1D1		30.9196	100	54.385
18.736	21.8874	35.595	23.0093	16.0048	12.6039	2	4	3	DCUN1D2		52.6367	61.4901	100
186.977	63.9627	61.2353	241.782	95.5683	114.184	19	28	13	DCXR		100	34.2089	32.7502
2.47078	13.8777	71.0537	2.19769	117.598	68.652	4	18	7	DDAH1		3.47734	19.5313	100
21.7087	21.1406	83.9305	29.0556	23.5049	329.894	8	7	6	DDAH2		25.8651	25.1882	100
13.8807	30.7349	38.0623	21.0301	22.2252	31.5755	19	29	13	DDB1		36.4684	80.7489	100
16.0756	47.9964	92.1951	15.7348	57.8647	72.3897	18	27	13	DDOST		17.4365	52.0596	100
26.3203	18.1759	22.6668	1226.85	15.1307	10.188	12	23	7	DDRGK1		100	69.0565	86.1191
9.57457	24.9209	29.0326	12.3074	229.197	344.747	8	17	7	DDT;DDTL		32.9787	85.8375	100
35.7232	35.2182	29.2711	16.1918	172.445	50.7808	19	28	13	DDX1		100	98.5864	81.9388
8.09746	5.35187	NaN	20.2777	21.4024	NaN	6	4	0	DDX10		/	/	/
7.7657	6.79965	12.1933	5.69865	4.04749	7.52533	18	27	13	DDX17		63.6881	55.7652	100
4.10867	3.65713	2.79337	0.0426503	2.96587	NaN	2	2	1	DDX18		100	89.0101	67.9874
12.9614	5.46752	4.08874	1.75324	7.65298	14.7325	3	17	6	DDX19A;DDX19B		100	42.183	31.5455
1.20682	6.10832	3.99693	1.5114	9.19408	4.04907	5	5	2	DDX21		19.757	100	65.4343
47.3391	73.9659	504.532	561.465	339.064	315.027	8	21	3	DDX23		9.38277	14.6603	100
3.57315	3.78883	5.28664	NaN	4.90456	7.81531	1	6	3	DDX24		67.5883	71.6681	100
49.3003	29.8364	29.3466	31.3253	62.7957	17.6435	19	29	13	DDX39B		100	60.5197	59.5262
8.36161	12.6986	22.6622	12.2954	14.1209	18.324	18	27	12	DDX3X		36.8967	56.0342	100
16.3167	39.2346	NaN	NaN	45.7209	NaN	1	2	0	DDX3Y		/	/	/
40.0866	29.538	15.5361	52.5293	35.1365	34.5194	6	8	4	DDX42		100	73.6853	38.7563
1.75635	8.49183	2.39249	3.14236	5.07092	10.0761	4	4	4	DDX46		20.6829	100	28.174
50.9833	57.5576	79.6609	46.3587	69.2982	29.4155	7	15	2	DDX47		64.0004	72.2532	100
5.21374	30.9453	26.1271	38.8272	30.4393	37.2821	14	20	8	DDX5		16.8483	100	84.4301
5.89607	3.26555	NaN	3.71868	NaN	NaN	2	1	0	DDX54		/	/	/
1.51564	1.86018	1.99287	2.34575	10.7956	7.43248	8	19	5	DDX58		76.0531	93.342	100
10.4838	12.432	13.4335	13.8388	10.58	21.9233	14	26	10	DDX6		78.0427	92.5449	100
15.1724	7.61386	17.7505	NaN	4.90029	NaN	1	5	1	DDX60		85.4761	42.8939	100
1945.99	1092.88	477.137	2412.77	477.468	2898.81	19	29	13	DECR1		100	56.1609	24.519
3434.96	60.6997	831.434	3801.03	106.005	1413.18	17	10	7	DECR2		100	1.76712	24.2051
90.8224	3.33909	2.2531	365.783	1.76299	0.308351	4	3	2	DEK		100	3.67651	2.48077
7.43694	2.92866	11.3217	10.7823	23.3334	5.97471	3	6	4	DENND4C		65.6876	25.8677	100
2.99812	13.6794	6.64297	16.2759	23.1533	4.02368	5	18	4	DENND5B		21.9171	100	48.562
25.015	24.0471	24.1453	179.441	26.5087	23.1009	6	17	10	DENR		100	96.1311	96.5234
NaN	4.14192	3.99125	NaN	3.25864	14.3723	0	11	3	DEPTOR		/	/	/
6504.34	4521.09	3542.9	2644.02	1925.63	1893.55	19	29	13	DES		100	69.5088	54.4697
22.3782	52.9924	151.174	55.5428	84.4492	121.509	10	18	7	DGAT1		14.803	35.054	100
39.243	20.2738	8.59949	39.3389	19.43	2.41268	3	2	3	DGUOK		100	51.6621	21.9134
11.8253	4.51733	23.7483	5.47941	2.30894	4.5504	9	10	4	DHCR24;Nbla03646		49.7945	19.0217	100
11.474	4.84912	9.97924	13.8311	3.91604	44.4171	15	20	5	DHODH		100	42.2618	86.9725
21.0729	6.13071	8.17864	15.7988	6.02231	35.952	18	19	9	DHRS4		100	29.0929	38.8112
55.8158	50.8252	59.2965	30.6298	42.5436	136.139	19	27	13	DHRS7		94.1301	85.7138	100
100.196	72.9988	106.106	68.5324	45.1728	49.023	17	27	13	DHRS7B		94.4308	68.7983	100
143.915	103.676	123.423	78.1034	76.2228	79.0371	19	27	13	DHRS7C		100	72.0401	85.7612
12.9329	5.30039	3.13426	13.0818	4.28674	3.18126	13	16	6	DHTKD1		100	40.9836	24.2347
3.86708	5.51074	4.19798	27.1812	7.92974	1.67632	9	14	3	DHX15		70.1734	100	76.1782
90.2467	1.71429	5.06013	NaN	0.782948	6.3601	1	4	2	DHX29		100	1.89956	5.607
0.724429	0.667761	4.29672	0.515443	0.0848899	8.21206	2	2	3	DHX30		16.8601	15.5412	100
3.86591	4.13419	5.40078	199.38	3.50418	11.1302	18	25	12	DHX9		71.5805	76.5479	100
81.7692	65.5267	45.1484	82.4415	168.641	229.576	19	28	13	DIABLO		100	80.1362	55.2144
0.166099	0.228338	0.563024	NaN	0.386725	NaN	1	5	1	DIAPH1		29.5012	40.5556	100
7.6546	3.76758	3.03973	6.20898	49.9131	2.34011	5	12	6	DIAPH2		100	49.2199	39.7112
7.17034	12.8848	10.0147	3.41247	9.78774	3.23462	9	13	3	DICER1		55.6496	100	77.7253
9.79789	7.20444	117.603	6.41022	4.80422	161.995	3	7	2	DIDO1		8.33131	6.12606	100
2.5306	1.97776	1.46355	1.98307	1.6658	NaN	12	4	1	DIP2B		100	78.1541	57.834
1.01201	0.826595	3.65096	NaN	0.287047	1.40807	1	2	3	DIP2C		27.719	22.6405	100
9.8167	5.29427	5.59021	9.75633	5.08596	7.70114	12	21	10	DIS3		100	53.9313	56.946
4.415	3.77752	5.88397	4.80899	1.80971	4.92796	2	3	2	DIS3L2		75.0344	64.2002	100
11.1595	3.55771	62.375	13.755	10.7555	45.9709	5	10	5	DKC1		17.8909	5.70375	100
13.9861	13.1342	4.00505	12.0405	6.1135	NaN	2	5	1	DKFZp779D0968		100	93.909	28.6359
923.072	927.417	581.502	408.279	2066.52	676.856	19	29	13	DLAT		99.5314	100	62.7012
1466.97	1198.4	777.713	921.995	1063.28	1131.17	19	28	13	DLD		100	81.6921	53.0151
3.50997	4.63049	50.5955	1.48758	2.70928	68.8803	3	4	2	DLGAP4		6.93731	9.15197	100
1709.68	1344.41	800.525	1281.01	582.748	2393.3	19	29	13	DLST		100	78.6351	46.8231
0.902041	1.0083	8.72542	0.934296	14.5096	1.22606	6	3	3	DMBT1		10.3381	11.5559	100
156.532	197.249	231.078	74.7658	5712.69	185.572	19	29	13	DMD		67.7398	85.3602	100
3.20486	NaN	NaN	1.71113	NaN	NaN	3	0	0	DMPK		/	/	/
9.91135	9.08187	9.27283	8.9057	16.0862	12.8008	4	6	7	DNAJA1		100	91.6309	93.5576
32.6902	54.2586	42.6304	41.6165	53.4299	46.7842	18	28	13	DNAJA2		60.2488	100	78.5689
18.9797	20.4085	17.0512	13.9185	33.2732	23.4113	18	27	10	DNAJA3		92.999	100	83.5494
11.5064	5.32919	113.769	7.24642	2.43129	69.9282	13	12	4	DNAJA4		10.1138	4.68423	100
4.63564	142.299	NaN	NaN	NaN	NaN	1	1	0	DNAJB1		/	/	/
129.363	110.863	74.7924	55.1768	53.1479	105.516	14	19	10	DNAJB11		100	85.6993	57.8158
2.20721	6.44398	25.4105	46.0822	12.6357	60.5876	5	6	8	DNAJB11		8.68622	25.3596	100
15.4272	8.77234	NaN	7.90763	3.60378	NaN	4	3	0	DNAJB12		/	/	/
4.9373	5.24872	43.3779	5.95852	6.50961	54.4229	9	9	2	DNAJB2		11.3821	12.1	100
61.0528	104.439	85.0363	36.1631	140.243	109.009	19	28	10	DNAJB4		58.4581	100	81.4222
5.01417	4.27718	6.21195	NaN	3.81283	NaN	1	6	1	DNAJB5		80.7181	68.8541	100
8.92163	10.7639	11.3121	23.6086	13.0249	10.2091	8	14	7	DNAJB6		78.8682	95.1539	100
4.51682	5.78713	NaN	1.1869	8.34924	NaN	4	9	0	DNAJC10		/	/	/
6.51859	9.07888	5.18983	12.8438	186.042	3.22173	17	23	7	DNAJC11		71.7995	100	57.1638
24.6407	12.0691	82.9745	20.7604	16.9364	NaN	7	9	1	DNAJC13		29.6967	14.5456	100
23.4117	13.9739	8.02629	17.8315	9.47887	34.1964	14	10	3	DNAJC19		100	59.6878	34.2833
2.16778	5.30067	2.22737	1.24163	1.0007	NaN	2	4	1	DNAJC3		40.8963	100	42.0206
4.62815	12.1121	3.59072	31.5738	6.34812	0.501331	4	3	3	DNAJC7		38.2111	100	29.6458
5.5947	18.2595	37.7448	3.69726	14.7253	12.7369	2	4	2	DNAJC9		14.8224	48.3762	100
4.99668	2.46514	31.2828	NaN	NaN	NaN	1	1	1	DNASE2		15.9726	7.88018	100
39.4362	32.7217	30.2911	16.5233	45.42	79.9783	19	29	13	DNM1L		100	82.9738	76.8105
2.24104	NaN	6.33008	0.230463	NaN	NaN	3	0	1	DNM1L		/	/	/
5.26662	10.4575	16.9515	5.8972	88.0484	28.2459	15	26	13	DNM2		31.0688	61.6905	100
NaN	0.938723	0.321596	NaN	0.402516	NaN	0	5	1	DNMBP		/	/	/
4.7697	14.8591	7.97165	7.31655	11.0443	9.21345	7	17	11	DNPEP		32.0995	100	53.6482
NaN	27.0136	61.9558	NaN	15.6255	48.52	0	12	4	DNPH1		/	/	/
1.44988	1.59786	13.6644	1.35788	0.836837	27.096	11	15	5	DOCK1		10.6106	11.6936	100
0.553933	0.217173	NaN	0.158414	0.0517125	NaN	3	2	0	DOCK11		/	/	/
2.35438	0.986295	3.71333	3.29605	8.95517	2.46458	9	15	6	DOCK7		63.4036	26.5609	100
1.53716	NaN	NaN	0.735037	NaN	NaN	2	0	0	DOCK9		/	/	/
7.79063	8.20419	248.953	8.13094	NaN	NaN	3	1	1	DOHH		3.12936	3.29548	100
6.72509	15.8859	37.182	NaN	18.3589	14.8697	1	4	3	DPH5		18.0869	42.7248	100
5.47448	9.35915	11.0231	35.2395	36.2949	57.9301	13	26	11	DPP3		49.6639	84.9051	100
1.6257	10.2743	148.906	80.3961	222.34	232.961	3	6	4	DPP7		1.09176	6.89986	100
2.32286	14.2183	9.3485	16.7858	NaN	45.2007	6	1	3	DPP9		16.3372	100	65.7499
2.7038	13.5971	34.5253	NaN	12.7322	NaN	1	4	1	DPT		7.83134	39.3828	100
9.40482	5.49172	27.585	10.4568	54.5339	19.2639	5	21	8	DPYSL2		34.094	19.9083	100
21.7703	4.80608	8.70023	31.7229	17.1275	114.794	18	20	11	DPYSL3		100	22.0763	39.9638
NaN	4.9126	3.28744	NaN	4.04562	NaN	0	2	1	DPYSL4		/	/	/
235.795	189.811	242.782	212.996	81.3853	197.424	12	12	7	DPYSL5		97.1219	78.1818	100
26.1831	35.2325	25.7846	2.24074	17.3815	6.0622	2	4	2	DR1		74.3153	100	73.1842
4.67711	1.83194	1.96871	7.44777	2.85726	5.00526	5	8	6	DRG1		100	39.1683	42.0925
60.4474	25.8604	136.9	89.3946	122.272	88.1549	9	20	10	DRG2		44.1546	18.8901	100
242.631	120.594	122.834	509.851	508.839	3479.51	19	27	12	DSC1		100	49.7026	50.626
NaN	31.529	3.19527	NaN	NaN	3.25446	0	1	6	DSC2		/	/	/
5.8531	2.55439	77.7743	15.9326	47.7558	339.64	16	19	8	DSC3		7.52575	3.28436	100
5.04882	6.63289	9.89404	8.49782	22.2841	6.03568	7	4	4	DSCR3		51.029	67.0393	100
141.887	72.1026	121.216	358.823	759.498	4324.14	19	28	11	DSG1		100	50.8169	85.4309
1.3171	1.43231	2.74978	1.55464	0.346169	0.846979	8	4	3	DSG2		47.8984	52.0883	100
177.265	87.581	121.71	344.509	602.164	4744.37	19	29	13	DSP		100	49.4069	68.6602
0.693085	0.983688	0.210606	2.65056	8.25897	3.81544	15	20	8	DST		70.4578	100	21.4099
2.87563	7.71461	1.31096	3.10866	7.9819	4.49106	5	21	7	DST		37.2751	100	16.9932
35.362	11.6874	24.1947	36.7343	20.415	18.8605	5	15	4	DSTN		100	33.0509	68.4201
9.78602	21.0804	37.4582	3.15009	1945.82	180.701	5	9	3	DTD1		26.1252	56.2772	100
53.6032	66.754	80.055	72.991	56.5676	140.056	19	29	13	DTNA		66.9579	83.3851	100
1.64296	1.59505	14.6381	0.571753	11.8409	12.0011	3	6	4	DTX3L		11.2238	10.8966	100
10.2235	19.0878	10.6475	6.76526	67.6699	11.3836	2	4	2	DTYMK		53.5605	100	55.7816
8.35447	9.04157	14.0811	NaN	3.33543	12.3077	1	5	2	DUPD1		59.3312	64.2108	100
6.02222	3.51244	NaN	2.67346	1.48087	NaN	3	2	0	DUSP23		/	/	/
2.02078	1.45211	1.64833	6.77253	2.19624	NaN	5	6	1	DUSP27		100	71.8589	81.5688
6.90648	32.3504	25.8019	NaN	19.6867	10.3709	1	5	2	DUSP28		21.349	100	79.7576
12.781	125.672	63.8814	71.8425	153.775	179.871	10	23	10	DUSP3		10.1702	100	50.8319
9.24024	9.55882	20.9523	7.94488	8.08379	12.9686	11	14	5	DUT		44.1012	45.6218	100
10.455	12.3056	30.4911	27.0815	15.632	94.4029	19	29	13	DYNC1H1		34.2888	40.3579	100
8.25432	6.93991	8.74713	75.4808	83.2216	19.6176	12	15	6	DYNC1I2		94.366	79.3393	100
3.39244	8.69941	8.62035	3.85283	44.8893	18.4037	14	18	11	DYNC1LI1		38.9962	100	99.0912
1.43082	13.4729	NaN	0.387703	NaN	NaN	3	1	0	DYNC1LI2		/	/	/
4.94617	15.0327	22.8664	2.47701	13.4649	18.7665	11	16	7	DYNC2H1		21.6307	65.7416	100
17.9763	21.3389	21.7139	22.8426	15.3599	22.3564	9	18	6	DYNLRB1;DYNLRB2		82.7869	98.2729	100
8.7434	2.44536	NaN	7.25397	1.49302	NaN	2	2	0	DYRK1A;DYRK1B		/	/	/
117.306	166.329	211.823	56.7635	49.5636	119.861	19	29	13	DYSF		55.3792	78.5225	100
10.6569	6.99671	6.68698	6.74647	6.08045	17.2703	15	16	9	EARS2		100	65.6545	62.7481
3.94336	NaN	NaN	1.3665	NaN	NaN	2	0	0	EBNA1BP2		/	/	/
17.5463	15.7504	24.4199	19.7967	9.95344	NaN	3	4	1	EBP		71.8523	64.4982	100
1821.58	806.619	520.162	1539.45	1008.39	1027.31	19	29	13	ECH1		100	44.2814	28.5556
2.96084	3.15757	12.2176	3.08471	2.06112	40.3011	5	11	6	ECHDC1		24.2343	25.8445	100
21.2338	8.98556	12.2666	28.2526	9.78895	3.11604	19	19	9	ECHDC2		100	42.3172	57.7693
100.782	61.4751	165.264	148.932	44.5996	323.027	19	27	13	ECHDC3		60.9823	37.198	100
1408.57	1220.42	748.813	1872.56	699.255	2955.16	19	29	13	ECHS1		100	86.6427	53.1614
1148.08	832.393	458.762	1595.83	470.143	2413.27	19	29	13	ECI1;DCI		100	72.5032	39.9591
479.512	255.785	120.74	283.865	162.49	959.608	19	28	13	ECI2		100	53.3429	25.1798
13.7841	9.36731	22.8565	15.8161	54.3618	91.9998	14	10	8	ECM1		60.3071	40.9832	100
3.48137	2.43952	2.16196	3.69889	17.1105	20.5862	13	22	11	ECM29;KIAA0368		100	70.0737	62.1009
0.712841	3.77617	4.61605	15.8717	5.39047	3.22166	5	4	3	EDC4		15.4427	81.8053	100
32.1887	74.4095	59.2765	40.7396	72.9341	77.8082	13	23	13	EDF1		43.2589	100	79.6625
5.04532	12.0012	51.0318	86.3089	110.461	70.8804	19	29	13	EEA1		9.88662	23.5171	100
510.958	1281.55	1086.51	530.273	9682.82	1940.22	19	29	13	EEF1A1;EEF1A1P5		39.8703	100	84.781
223.761	964.154	748.363	415.714	921.75	1242.08	19	29	13	EEF1A2		23.208	100	77.6186
45.9206	56.3685	82.2852	63.7416	91.4098	78.2067	18	29	12	EEF1B2		55.8066	68.5038	100
156.173	314.38	430.096	177.322	460.084	548.762	19	29	13	EEF1D		36.3111	73.0954	100
2.71308	4.36175	1.60106	6.31919	1.98953	1.36055	3	9	2	EEF1E1;EEF1E1-BLOC1S5		62.2015	100	36.7069
164.983	227.545	332.286	117.68	232.981	194.238	19	29	13	EEF1G		49.6509	68.4786	100
57.6312	184.546	205.211	117.064	220.317	369.257	19	29	13	EEF2		28.0838	89.93	100
1.86857	79.8899	NaN	1.35428	103.548	NaN	3	2	0	EEF2K		/	/	/
6.29124	3.20665	4.23109	2.53166	45.6342	NaN	2	5	1	EEFSEC		100	50.97	67.2537
8.11024	7.80035	17.9686	18.3218	13.77	9.93784	14	18	2	EEPD1		45.1356	43.411	100
10.2581	5.28288	NaN	NaN	NaN	NaN	1	1	0	EFHD1;PP1187		/	/	/
NaN	4.91525	4.2406	NaN	8.1733	7.26247	0	9	4	EFTUD1		/	/	/
3.57824	6.80767	0.885023	9.69503	16.8814	0.770772	14	21	4	EFTUD2		52.5619	100	13.0004
0.958116	0.64911	1.23956	NaN	0.36536	0.0848263	1	2	2	EGFR		77.2949	52.3661	100
2.1937	3.69802	75.406	1.04761	1.9469	NaN	2	3	1	EGLN1		2.90918	4.90415	100
3.93519	2.74479	3.36491	13.828	14.7062	2.8948	13	20	11	EHBP1L1		100	69.7497	85.508
16.8434	17.1071	26.3493	80.9615	33.4165	83.1113	12	21	7	EHD1		63.9234	64.9243	100
14.6607	12.7459	11.982	30.6618	31.3669	46.523	14	26	12	EHD2		100	86.9393	81.7284
17.7856	14.25	4.19664	12.3061	21.0346	15.5636	15	11	5	EHD4		100	80.1211	23.5958
28.2118	14.5613	42.8787	15.0832	6.79463	NaN	2	5	1	EI24		65.7945	33.9592	100
26.4323	32.485	97.347	35.8666	43.0133	32.7817	12	16	5	EIF1;EIF1B		27.1526	33.3703	100
10.3956	9.84179	11.4984	3.35934	10.2669	2.84836	2	6	3	EIF1AX;EIF1AY		90.4086	85.5924	100
3.34218	4.00253	2.69987	1.62518	19.4303	NaN	3	7	1	EIF2A		83.5016	100	67.4539
2.72261	3.66908	5.01861	5.11577	111.827	3.6111	5	11	5	EIF2AK2		54.2503	73.1095	100
1.45797	NaN	7.15706	NaN	NaN	1.47056	1	0	3	EIF2B1		/	/	/
4.65669	6.29287	3.83963	NaN	1.73208	0.755088	1	3	2	EIF2B2		73.9994	100	61.0155
3.52063	7.7564	11.3673	5.11916	7.41448	16.1676	4	17	5	EIF2B3		30.9717	68.2346	100
2.1844	1.49644	4.13893	0.55372	10.1752	1.75755	2	5	3	EIF2B5		52.777	36.1553	100
11.1615	17.1453	28.4367	14.6726	12.9299	37.7146	18	27	13	EIF2S1		39.2503	60.2929	100
9.15004	10.0605	8.60213	19.2316	137.897	15.6511	15	22	10	EIF2S2		90.9504	100	85.5042
5.64125	7.38418	11.1495	6.25657	15.0336	25.0727	10	21	11	EIF2S3;EIF2S3L		50.5965	66.2288	100
6.31935	5.71326	9.33672	43.4677	36.7726	15.9956	16	27	13	EIF3A		67.6828	61.1912	100
4.69829	5.90716	5.7278	5.1085	4.51984	16.6706	17	26	10	EIF3B		79.5355	100	96.9636
2.87825	6.16933	7.25614	3.79067	6.23591	141.635	16	25	11	EIF3C;EIF3CL		39.6665	85.0221	100
8.62695	6.29519	9.08071	11.4589	4.64928	10.6646	14	22	10	EIF3D		95.0031	69.3249	100
7.41641	10.9611	9.99669	7.97457	15.8046	4.00017	14	23	9	EIF3E		67.6609	100	91.2011
6.42956	9.26392	9.72714	20.1104	18.0803	15.1632	7	25	8	EIF3F		66.0992	95.2379	100
9.53032	11.4091	12.33	22.5015	6.4928	3.42696	8	17	9	EIF3G		77.2939	92.5314	100
4.60214	7.46538	7.79281	1.46389	3.74673	1.62777	6	8	5	EIF3H		59.0562	95.7984	100
6.18075	6.72683	17.4555	3.04535	3.77548	11.9005	12	20	4	EIF3I		35.4086	38.5371	100
79.1193	202.084	204.856	3980.75	42135.5	15404.8	19	28	12	EIF3J		38.622	98.6471	100
10.3779	16.4791	17.24	10.0832	121.86	12.5401	4	11	8	EIF3K		60.1966	95.5862	100
6.74986	52.8889	18.808	34.1511	419.41	70.4843	19	28	13	EIF3L		12.7623	100	35.5613
4.1346	4.80219	6.01554	10.632	305.232	5.43054	6	10	4	EIF3M		68.7319	79.8296	100
14.1391	16.7459	13.5067	153.052	599.06	88.3534	3	18	5	EIF4A1		84.4329	100	80.6569
56.9345	98.8215	152.689	57.9537	654.125	134.293	19	29	13	EIF4A2		37.2879	64.7207	100
7.88659	5.33554	5.1307	11.6314	110.474	18.4057	9	15	4	EIF4A3		100	67.6534	65.056
8.68318	8.17005	7.2837	8.92282	239.148	12.9937	15	22	10	EIF4B		100	94.0906	83.8829
39.6136	11.8409	8.84114	29.4142	4.79781	5.07317	9	12	6	EIF4E		100	29.8911	22.3185
12.6112	25.9052	52.3859	41.3326	42.2347	47.3231	19	29	13	EIF4G1		24.0736	49.4506	100
1.78622	2.98092	3.66211	1.25976	1.66034	6.66976	14	19	12	EIF4G2		48.7758	81.399	100
22.1743	15.3422	33.3696	62.0917	27.6088	35.7581	8	21	10	EIF4H		66.4506	45.9767	100
10.2774	17.501	14.8521	24.2947	69.7478	20.9679	15	25	9	EIF5		58.7246	100	84.8642
78.0438	167.684	320.709	355.151	3485.36	927.647	19	28	12	EIF5A;EIF5AL1		24.3347	52.2855	100
1.06502	1.70091	3.15691	2.49563	4.35822	16.5879	6	12	8	EIF5B		33.7362	53.879	100
19.8583	11.0588	96.8512	17.4305	59.5014	514.48	9	13	6	EIF6		20.504	11.4184	100
5.83639	4.5315	12.5788	4.08228	6.47133	8.62571	11	12	7	ELAVL1		46.3985	36.0248	100
4.18927	4.17506	2.42959	6.43528	1.05907	4.55312	5	7	5	ELMO2;ELMO1		100	99.6607	57.9955
NaN	6.83512	17.0617	NaN	4.64689	7.31859	0	3	2	ELN		/	/	/
2.47755	3.16669	6.32343	1.89493	3.14003	3.39479	14	23	9	EMC1		39.1804	50.0787	100
28.3951	36.9399	47.0705	27.0891	82.0083	213.091	13	17	5	EMC2		60.3248	78.4779	100
5.90354	7.89797	4.70979	3.05852	4.90359	2.55294	5	14	3	EMC3		74.7476	100	59.6329
9.82319	15.1843	16.9719	5.47751	6.92483	5.68327	6	13	9	EMC7		57.8792	89.4677	100
6.4259	8.01972	1.63601	2.06735	3.44495	NaN	3	7	1	EMC8		80.1263	100	20.3999
79.7215	66.0782	53.3469	85.3662	46.3595	82.2284	19	27	12	EMD		100	82.8862	66.9165
4.45669	9.13715	27.4093	4.30616	9.93522	89.9247	11	17	11	EMILIN1		16.2598	33.336	100
2.52516	4.62718	6.43718	1.48161	32.516	25.244	9	20	10	EML1		39.2277	71.8821	100
7.81073	3.766	3.50515	NaN	3.40508	NaN	1	2	1	EML2		100	48.2157	44.8761
5.81537	4.00646	10.9084	6.08405	1.43179	9.14078	6	4	2	ENAH		53.3108	36.7282	100
96.7341	105.24	103.826	79.4941	57.0599	176.948	19	28	13	ENDOD1		91.9174	100	98.6559
33.3475	79.7388	79.2487	50.9115	90.4161	228.847	19	26	11	ENDOG		41.8209	100	99.3854
1594.64	1874.47	2845.69	453.083	1407.86	10389.1	19	29	13	ENO1		56.0372	65.8706	100
8.32827	13.4281	5.56908	12.5734	34.0919	5.60586	8	9	2	ENO2		62.0212	100	41.4733
2388.03	12082.9	13592.2	2751.2	19620	25506.7	19	29	13	ENO3		17.5691	88.8958	100
NaN	9.85042	228.057	NaN	439.023	2369.51	0	9	5	ENOPH1		/	/	/
2.82715	3.19924	17.5302	1.37627	2.75774	9.59833	4	9	3	ENPP4		16.1273	18.2498	100
50.358	23.403	18.8581	31.312	14.2228	12.313	8	16	10	ENSA		100	46.4732	37.4482
7.23999	21.5577	NaN	NaN	23.0554	NaN	1	3	0	ENY2		/	/	/
3.07446	6.81595	31.4713	NaN	4.95547	12.4313	1	8	5	EOGT		9.76908	21.6576	100
8.43403	5.27733	8.83124	3.50377	159.929	539.442	5	16	10	EPB41		95.5022	59.7576	100
4.96466	3.11042	15.6355	13.6954	7.80375	1.70518	3	9	2	EPB41L2		31.7525	19.8933	100
1.9038	3.73345	12.7815	2.3825	4.54324	17.2029	8	14	4	EPB41L3		14.895	29.2098	100
25.1891	40.5257	32.6567	59.2491	27.8939	429.027	16	22	13	EPDR1		62.1559	100	80.5827
3.03639	11.502	43.765	8.15769	42.9851	45.857	4	6	3	EPHA2		6.93795	26.2813	100
291.122	260.624	193.116	136.258	149.444	215.727	19	28	13	EPHX1		100	89.5238	66.3348
2.75191	3.30856	4.88444	3.20993	3.61829	2.2647	7	9	2	EPHX2		56.3404	67.7367	100
13.3798	46.5577	71.0517	15.8423	34.3992	28.4645	16	26	12	EPM2A		18.8311	65.5265	100
2.14793	1.06946	5.04488	0.0754051	1.91376	4.79377	2	5	2	EPM2AIP1		42.5765	21.199	100
13.6145	15.4763	9.70262	37.2455	14.8516	11.1036	8	4	5	EPN1		87.9699	100	62.6932
4.62267	4.15384	4.72697	2.16807	NaN	110.076	3	1	4	EPN2		97.7935	87.8753	100
1.11494	0.810354	7.39829	13.356	4.30473	5.27851	16	25	10	EPPK1		15.0702	10.9533	100
4.42198	9.87823	16.3846	5.40983	8.80878	28.5792	19	28	13	EPRS		26.9886	60.2896	100
3.87015	1.74487	1.28856	2.37329	0.546409	0.459161	5	4	5	EPS15		100	45.0853	33.2948
1.29	3.04386	2.40288	1.54935	212.671	69.6047	9	19	11	EPS15L1		42.3803	100	78.9418
NaN	7.47832	41.81	NaN	8.20021	38.8011	0	5	4	EPS8		/	/	/
2.77148	5.59454	3.21673	4.20143	4.43733	3.23565	9	15	7	ERAP1		49.539	100	57.4975
2.02711	0.706089	2.55124	1.53359	NaN	8.78156	5	1	3	ERAP2		79.4557	27.6763	100
0.948555	2.59333	2.20645	NaN	1.7836	0.655955	1	10	6	ERBB2;ERBB4		36.5768	100	85.082
7.1755	870.411	1767.18	266.505	596.831	602.976	6	18	3	ERC1		0.406043	49.2543	100
1.57882	10.1315	24.8374	7.49909	10.5226	9.23991	5	2	2	ERC2		6.35663	40.7911	100
14.6507	17.5005	30.9238	6.66423	15.5167	46.1774	13	16	10	ERGIC1		47.3767	56.5922	100
16.0927	19.0245	NaN	NaN	17.6324	NaN	1	3	0	ERGIC2		/	/	/
54.0578	59.3626	78.4799	57.4505	62.2504	83.6899	9	19	10	ERH		68.8811	75.6406	100
6.20191	5.74427	7.15069	2.57628	3.58877	7.78058	4	9	6	ERI3		86.7317	80.3317	100
6.44241	5.47672	41.552	NaN	24.4504	NaN	1	6	1	ERLIN1		15.5044	13.1804	100
100.781	130.335	161.859	70.3905	72.2712	101.328	19	29	13	ERLIN2		62.2647	80.5241	100
3.66737	10.442	12.7583	15.4041	6.58077	48.7703	7	3	3	ERMP1		28.745	81.845	100
2.83442	3.1682	5.99537	0.687305	0.633602	NaN	2	4	1	ERO1L		47.2768	52.8441	100
36.5111	20.4791	50.2089	39.4527	38.9766	54.4143	17	21	13	ERP29		72.7184	40.7878	100
28.0394	14.3372	22.4961	41.3201	259.765	153.004	19	28	11	ERP44		100	51.1324	80.2303
53.6935	173.844	162.776	76.8007	179.727	375.105	18	28	13	ESD		30.886	100	93.6334
3.55319	4.48594	12.9226	3.54897	7.17874	9.17861	14	25	12	ESYT1		27.496	34.714	100
2.75772	5.26583	6.92111	10.7032	3.55466	10.6389	13	23	11	ESYT2		39.845	76.0835	100
1.91113	3.24672	3.17586	1.34074	2.48944	1.66176	3	9	3	ETF1		58.8636	100	97.8174
2263.16	1561.92	685.681	2160.6	788.022	1622.76	19	29	13	ETFA		100	69.015	30.2975
2642.06	1217.27	539.196	3117.84	623.26	3147.62	19	29	13	ETFB		100	46.0726	20.4082
440.471	268.736	140.765	170.62	158.929	595.995	19	29	13	ETFDH		100	61.0112	31.9579
57.8142	25.7711	43.7913	64.7738	15.8747	68.3072	7	11	5	ETFDH		100	44.5758	75.7448
22.3306	15.3755	10.3751	16.3663	12.2844	91.3695	17	22	11	ETHE1		100	68.8541	46.4616
1.11881	0.692752	1.50323	0.55861	17.1658	3.99971	8	8	4	EVPL		74.427	46.0841	100
NaN	5.75636	4.3902	NaN	NaN	NaN	0	1	1	EWSR1		/	/	/
9.01704	6.04441	1.98286	6.1622	20.8359	NaN	4	3	1	EXOC2		100	67.0333	21.9902
NaN	2.82032	6.16867	NaN	2.33771	NaN	0	2	1	EXOC3		/	/	/
34.2232	71.8067	7.67569	25.8725	56.5893	997.693	8	5	5	EXOC4		47.6601	100	10.6894
1.89853	5.36158	7.31117	3.98249	4.25911	81.192	6	5	8	EXOC5		25.9675	73.3342	100
10.9004	4.41529	6.03565	10.1235	4.13535	2.57101	6	10	7	EXOC7		100	40.5056	55.3706
6.32177	NaN	27.3339	4.7259	NaN	35.0088	2	0	2	EXOC8		/	/	/
8.87729	12.3683	33.383	25.0679	22.7627	23.5068	6	7	3	EXOSC2		26.5922	37.0495	100
44.4188	17.1712	7.99003	28.6516	10.8369	NaN	3	3	1	EXOSC3		100	38.6576	17.988
8.04597	17.3573	11.5227	14.189	16.6945	4.29871	12	13	2	EYA3		46.3551	100	66.3853
8.34332	11.477	45.2491	20.5104	306.652	49.9328	6	11	5	EZR		18.4386	25.3639	100
15.9285	16.6507	8.07541	12.0219	17.8703	2.65928	14	22	7	F12		95.6627	100	48.499
3.48197	6.27445	21.9958	3.36574	46.443	4.68821	5	6	2	F13A1		15.8301	28.5257	100
2.44321	0.906978	6.78482	1.69206	1.48466	7.05853	4	5	2	F2		36.0099	13.3677	100
1.8393	2.26176	1.72165	NaN	46.7801	1.01134	1	4	5	FAAH		81.322	100	76.1202
251.759	847.537	563.397	1423.53	3331.33	2755.61	19	29	13	FABP3		29.7047	100	66.4746
31.9723	24.6783	15.169	31.2979	112.831	562.763	7	17	7	FABP4		100	77.1865	47.4441
633.672	209.97	502.405	1468.98	6406.29	56826.6	19	23	11	FABP5		100	33.1355	79.2847
NaN	173.958	29.369	NaN	158.685	160.333	0	6	3	FAF1		/	/	/
2.68508	7.07853	13.4745	NaN	5.52013	NaN	1	5	1	FAH		19.9271	52.5328	100
185.56	145.404	96.528	106.179	217.806	894.853	18	28	13	FAHD1		100	78.3595	52.0198
33.9544	18.8204	16.9739	47.7712	26.6588	76.8291	18	25	10	FAHD2A;FAHD2B		100	55.4285	49.9904
11.912	4.562	NaN	7.69578	2.48524	NaN	4	5	0	FAM114A1		/	/	/
4.34379	4.13206	3.53971	0.0259753	0.267255	2.18457	2	2	3	FAM114A2		100	95.1256	81.489
2.71416	3.02982	5.86261	2.39119	6.1322	35.3419	14	19	9	FAM120A		46.2961	51.6804	100
12.1681	21.9521	17.5038	161.807	21.6817	38.9359	15	28	13	FAM129A		55.4303	100	79.7363
2.68921	2.68191	3.23226	2.71569	1.57991	0.434321	6	4	3	FAM129B		83.1991	82.9732	100
1.48116	2.79353	NaN	0.964463	2.1134	NaN	2	2	0	FAM134B		/	/	/
41.919	23.2454	69.8447	73.7902	60.7985	78.1323	17	24	7	FAM136A		60.0174	33.2816	100
307.703	303.014	177.94	249.799	150.175	292.806	18	28	13	FAM162A		100	98.4762	57.8286
3.81788	14.2711	23.8563	6.29443	7.93178	18.9857	5	5	3	FAM175B		16.0037	59.8213	100
13.0532	13.5432	107.615	20.2474	10.5673	73.4418	16	14	3	FAM210A		12.1295	12.5848	100
41.4728	24.5343	NaN	18.2765	15.8671	NaN	6	6	0	FAM210B		/	/	/
28.0686	29.8744	26.6195	20.5089	387.1	21.8952	18	24	11	FAM213A		93.9552	100	89.1046
9.62692	11.529	0.538005	0.540791	37.3556	21.8184	2	7	3	FAM21A;FAM21C		83.5018	100	4.66654
NaN	8.62498	25.6347	NaN	11.2447	33.0663	0	4	3	FAM3C		/	/	/
28.3002	5.58329	NaN	19.515	NaN	NaN	2	1	0	FAM45A;FAM45B		/	/	/
62.7536	9.72561	2.93605	149.687	2233.07	1993.18	6	19	8	FAM49B		100	15.4981	4.67869
6.36201	2.65691	6.1564	4.89665	2.09715	44.8196	11	8	4	FAM98A		100	41.7621	96.7683
2.79803	4.56861	13.675	1.18087	18.4197	14.5023	8	9	2	FAM98B		20.4609	33.4085	100
1.25263	NaN	12.7328	0.749829	NaN	11.6438	2	0	2	FAP		/	/	/
3.66662	3.26625	2.87508	3.31117	4.09692	0.204527	9	10	3	FARP1		100	89.0808	78.4123
9.61627	9.48359	8.5876	5.05301	20.8771	43.8885	15	24	11	FARSA		100	98.6203	89.3029
44.283	28.5353	16.1842	27.5834	27.0191	27.9769	19	28	13	FARSB		100	64.4384	36.5471
32.1521	13.5613	4.47364	24.4787	27.8832	50.1323	15	28	10	FASN		100	42.1785	13.914
2.20804	2.30389	1.9767	56.1883	21.4736	8.2168	3	15	5	FAT1		95.8399	100	85.7987
335.96	378.318	348.96	177.098	1140.64	189.477	19	25	11	FAU		88.8035	100	92.24
2.91889	3.02501	4.99577	0.887592	8.59227	0.810834	4	8	2	FBL		58.4273	60.5515	100
788.439	707.182	NaN	432.055	NaN	NaN	3	1	0	FBLIM1		/	/	/
1.39557	2.519	NaN	1.99083	1.03048	NaN	5	3	0	FBLN1		/	/	/
3.54222	5.58666	265.892	11.1008	125.987	85.8922	10	4	3	FBLN2		1.3322	2.1011	100
17.2341	2.42409	NaN	5.68535	0.0216215	NaN	5	2	0	FBLN5		/	/	/
228.113	139.269	1647.05	2062	2287.77	1874.13	13	21	8	FBLN7		13.8498	8.45567	100
3.02904	4.45864	1.0043	5.90748	5.356	4.11389	12	16	11	FBN1		67.9364	100	22.5249
17.644	329.996	435.305	335.184	568.808	902.57	14	27	13	FBP2		4.05325	75.808	100
3.80659	2.5151	4.92583	0.976446	1.29849	2.54923	5	9	3	FBXO3		77.2781	51.0594	100
0.503432	102.278	41.1642	NaN	46.9356	30.6988	1	10	4	FBXO40		0.49222	100	40.2475
6.78307	7.12225	17.9951	9.88042	9.70276	15.3842	6	13	5	FDPS		37.6939	39.5788	100
24.2702	18.5879	159.412	21.0948	43.0712	112.401	14	15	4	FDX1		15.2248	11.6603	100
6.80247	5.61187	5.48205	5.72682	20.4344	12.9073	17	20	8	FDXR		100	82.4975	80.5891
111.935	80.6303	64.9651	99.6408	51.5404	143.015	19	28	13	FECH		100	72.0331	58.0381
5.07574	13.079	7.66615	11.9291	41.5793	101.014	4	4	5	FEN1		38.8082	100	58.614
71.8911	34.0704	67.4226	296.842	82.2507	546.022	16	21	12	FERMT2		100	47.3916	93.7843
48.7165	20.7707	11.6698	89.0159	60.7453	27.0755	18	28	12	FGA		100	42.6359	23.9545
22.7059	12.2241	3.88971	44.8428	39.6867	7.20664	18	21	6	FGB		100	53.8369	17.1308
50.9453	28.2623	18.9981	66.6024	80.0157	67.6557	15	23	9	FGG		100	55.4757	37.2913
2276.23	1901.32	1299.05	2384.75	763.981	3587	19	29	13	FH		100	83.5295	57.0704
4.13968	3.08636	6.00338	4.26344	1.00122	10.3873	10	5	9	FHAD1		68.9558	51.4103	100
2409.48	9905.51	6845.55	8126.81	8451.16	14355	19	29	13	FHL1		24.3246	100	69.1084
9.78634	19.7604	206.665	7.99527	29.8987	NaN	3	10	1	FHL2		4.73538	9.5616	100
1514.46	1190.74	1704.14	533	442.252	682.482	19	29	13	FHL3		88.8696	69.8734	100
20.1411	93.7424	77.328	29.1493	105.324	29.4269	19	28	13	FHOD1		21.4856	100	82.4899
13.6394	1.38895	1.09649	11.8137	1.20543	6.53819	6	10	7	FILIP1		100	10.1834	8.03911
42.8688	6.19635	9.82012	21.8976	3.91773	2.8223	10	7	3	FIP1L1		100	14.4542	22.9074
233.667	147.424	143.76	185.647	121.134	113.025	16	26	12	FIS1		100	63.0914	61.5234
72.0829	78.4979	124.702	58.1455	84.3455	52.468	17	23	12	FITM1		57.804	62.9483	100
25.633	18.0025	NaN	123.948	227.526	NaN	6	8	0	FITM2		/	/	/
1.54136	1.77624	11.4675	11.1206	27.5681	8.53406	5	5	4	FKBP10		13.4411	15.4894	100
348.453	734.776	1059.96	236.287	513.277	850.4	19	27	13	FKBP1A		32.8741	69.321	100
36.6406	33.7067	64.0541	32.474	23.3458	127.17	17	22	12	FKBP2		57.2026	52.6222	100
55.173	115.516	156.838	57.7891	105.01	259.526	16	25	13	FKBP3		35.1784	73.6533	100
7.14869	3.16523	10.5095	15.5642	188.872	67.593	7	9	5	FKBP4		68.021	30.1177	100
10.3678	5.00432	7.11663	18.2171	9.12211	16.1684	12	8	7	FKBP5		100	48.2678	68.6415
3.59562	3.5899	NaN	0.628124	3.23813	NaN	4	3	0	FKBP7		/	/	/
8.16854	11.0433	13.3501	7.28385	5.44911	12.9205	7	4	5	FKBP8		61.187	82.7209	100
6.66249	14.0295	45.9127	14.1558	9.45755	108.978	12	13	4	FKBP9		14.5112	30.5569	100
73.2106	39.1955	NaN	13.8717	NaN	NaN	2	1	0	FLAD1		/	/	/
6.62581	2.10305	5.70613	3.67208	5.55428	6.84457	9	21	12	FLII		100	31.7402	86.1197
4.03798	5.81818	8.693	8.16078	28.7572	12.9988	19	29	13	FLNA		46.451	66.9295	100
4.43345	4.05238	2.9622	83.0383	37.077	109.504	19	27	13	FLNB		100	91.4047	66.8149
3610.43	4350.99	2858.29	1958.94	1661.19	1100.39	19	29	13	FLNC		82.9794	100	65.6929
5.33217	5.46777	9.47134	7.41097	57.4067	107.739	16	25	12	FLOT1		56.2979	57.7296	100
15.6079	9.22409	15.1548	74.3398	58.8644	548.852	18	26	10	FLOT2		100	59.0988	97.097
2.49521	18.3293	27.0933	71.9116	57.119	100.362	15	25	13	FN1		9.2097	67.6524	100
5.18028	12.2673	18.845	1.91069	5.4431	6.26597	2	8	4	FN3K		27.4888	65.0957	100
6.08377	46.6684	25.1074	11.4223	29.0066	30.9249	11	16	11	FNDC1		13.0362	100	53.7996
25.707	13.1361	4.18035	NaN	57.1894	NaN	1	3	1	FNTB;CHURC1-FNTB		100	51.0995	16.2615
0.771624	1.04116	NaN	0.208556	0.546262	NaN	2	3	0	FOCAD		/	/	/
3.22515	3.26218	NaN	0.909194	2.61577	NaN	3	4	0	FOXRED1		/	/	/
1.02371	0.860005	4.53212	2.79528	14.9423	3.00363	8	12	4	FRAS1		22.588	18.9758	100
1.04718	0.399859	0.569298	0.318024	0.66278	0.307089	5	5	2	FREM2		100	38.1843	54.3649
4.56784	6.27328	4.52675	2.39507	5.80756	2.4514	8	16	6	FRMD3		72.8142	100	72.1592
4.17943	14.2981	82.6178	74.5203	36.4921	156.803	4	9	5	FSCN1		5.05875	17.3063	100
7.39261	12.4795	6.97804	12.2179	29.8628	16.2131	18	29	9	FSD2		59.238	100	55.9159
3.63119	5.08995	6.10645	NaN	2.20921	NaN	1	3	1	FSTL1		59.4648	83.3537	100
15.7095	338.762	334.619	98.8001	427.266	1036.77	16	28	13	FTH1		4.63733	100	98.777
10.6864	20.8983	39.0698	5.64271	33.3199	115.403	3	9	4	FTL		27.352	53.4896	100
44.2889	10.7942	14.2354	100.963	NaN	NaN	4	1	1	FTO		100	24.3722	32.1422
8.51406	3.47814	13.2359	7.42042	3.60286	28.7492	14	16	9	FUBP1		64.3255	26.2781	100
1.24465	16.6092	157.386	5.95923	181.869	NaN	3	8	1	FUBP3		0.790828	10.5531	100
1.57822	0.642077	NaN	0.303366	NaN	NaN	3	1	0	FUK		/	/	/
399.073	274.563	253.458	219.522	144.11	400.206	19	29	13	FUNDC2		100	68.8002	63.5116
12.2505	7.11249	7.31964	18.1896	65.5669	NaN	10	10	1	FUS		100	58.0586	59.7496
122.82	92.4723	66.6497	110.476	59.6922	252.642	19	29	12	FXN		100	75.2906	54.266
93.0713	54.5077	71.6199	190.345	276.626	172.911	19	29	13	FXR1		100	58.5656	76.9517
6.96505	9.68148	14.05	6.3745	5.43654	14.532	11	17	8	FXR2		49.5733	68.9073	100
282.926	284.381	186.31	267.137	91.6663	865.8	19	25	11	FXYD1		99.4883	100	65.5143
6.68315	8.34983	5.17287	13.7866	33.7524	4.11208	19	27	13	FYCO1		80.0394	100	61.9518
9.00276	6.36654	2.4558	9.25245	6.1449	0.764158	7	9	3	FYTTD1		100	70.7177	27.2783
5.88494	7.53435	9.97393	4.16785	12.6149	124.972	12	19	11	G3BP1		59.0032	75.5404	100
9.58476	9.98496	11.8633	10.0735	11.8495	29.0566	18	19	12	G3BP2		80.7931	84.1666	100
1.42843	4.41635	6.04214	0.21069	1.51931	12.7819	3	5	4	G6PD		23.6412	73.0925	100
4.76916	3.33234	4.1967	6.32765	2.79303	20.6267	16	18	11	GAA		100	69.8726	87.9965
32.2653	20.8004	21.8271	34.6459	26.1613	9.51444	11	13	3	GABARAPL2		100	64.4667	67.6488
118.265	55.8345	30.4712	187.869	239.095	451.641	13	15	6	GALK1		100	47.2113	25.7652
66.7797	13.6295	13.8835	72.1417	14.3259	78.25	4	3	6	GALM		100	20.4096	20.7899
1.31675	4.78387	4.06191	1.26236	49.6092	4.29381	4	9	5	GALNT2		27.5247	100	84.9086
16.9633	41.5296	5.01656	81.4707	54.6563	2.8938	10	2	2	GALT		40.8463	100	12.0795
37.7067	17.8042	65.3162	40.5482	30.1046	16.4054	2	10	2	GAMT		57.7295	27.2585	100
30.2773	20.9167	22.8108	15.962	6.95379	53.4995	19	27	13	GANAB		100	69.0837	75.3396
1659.86	14894.1	23238.1	5543.89	23289.1	40494.6	19	29	13	GAPDH		7.14284	64.0933	100
7.04856	59.0275	76.3604	3.23999	66.4468	433.382	10	20	12	GAPDH		9.23065	77.3011	100
3.65689	4.12483	4.74484	2.02704	1.32535	2.70166	3	8	6	GAPVD1		77.071	86.933	100
11.1673	58.1346	27.8453	NaN	69.4764	11.1743	1	2	3	GAR1		19.2094	100	47.8979
13.4348	5.38774	4.16532	36.0539	24.8366	2.50651	7	18	6	GARS		100	40.1028	31.0039
16.3691	36.507	188.296	21.2088	113.265	121.326	2	9	4	GART		8.69329	19.3881	100
6.29967	4.1305	8.49664	4.19261	4.19818	7.17006	10	6	3	GATC		74.1432	48.6134	100
6.02944	7.58724	23.0846	5.79239	12.3643	12.8139	13	17	4	GATM		26.1188	32.867	100
9.36234	7.5571	9.33052	6.2807	9.28469	66.2717	8	9	8	GBA		100	80.718	99.6601
2254.84	1871.6	966.425	979.958	7533.47	1445.13	19	29	13	GBAS		100	83.0036	42.86
50.6444	73.5479	45.3046	51.4274	63.1553	51.4585	18	28	13	GBE1		68.8592	100	61.5988
1.67421	1.56334	0.707805	2.38361	1.90802	1.02555	4	5	4	GBF1		100	93.3782	42.2771
21.4343	9.04394	24.0377	9.44182	37.9057	146.259	9	16	6	GBP1		89.1695	37.624	100
5.33127	11.7195	101.229	148.537	17.8385	NaN	3	4	1	GBP2		5.26652	11.5772	100
2.23836	4.20324	7.25553	1.85653	3.74649	1.85327	6	8	3	GBP4		30.8504	57.9315	100
8.79069	9.8413	19.3537	136.44	99.0591	26.0267	12	25	11	GC		45.4211	50.8496	100
7.54518	5.01203	8.31339	12.141	5.92599	10.214	15	13	4	GCDH		90.7594	60.2886	100
10.1563	12.7116	5.34513	24.9604	11.1984	0.984373	4	5	2	GCLM		79.8976	100	42.0491
0.295234	0.927716	0.73554	9.75442	0.897982	1.85646	7	16	9	GCN1L1		31.8238	100	79.285
123.334	58.3565	51.1388	115.953	64.2804	226.94	19	25	12	GCSH		100	47.3158	41.4636
18.1662	17.8854	13.1915	9.51029	132.388	22.1556	5	15	10	GDA		100	98.4544	72.6156
4.68767	4.73846	14.9809	5.19368	4.28987	61.3054	9	15	6	GDE1		31.291	31.63	100
4.43403	7.37243	9.7094	287.11	115.394	139.679	5	13	8	GDI1		45.6674	75.9308	100
12.4763	76.6005	57.0175	152.432	211.35	140.149	19	26	13	GDI2		16.2875	100	74.4349
4.8646	3.5956	22.8868	3.40627	2.99335	41.8402	11	14	5	GEMIN5		21.255	15.7104	100
11.8505	11.2783	7.13227	11.0523	8.8965	52.8791	19	27	13	GFM1		100	95.1719	60.1854
4.34763	1.27926	NaN	NaN	0.208046	NaN	1	3	0	GFM2		/	/	/
1.39657	2.53414	NaN	0.851614	2.54438	NaN	4	8	0	GFPT1		/	/	/
27.14	34.4733	38.1697	19.7173	73.4463	43.3515	10	24	10	GGACT		71.1035	90.3157	100
25.0523	20.3049	166.959	121.967	180.647	2590.02	18	24	10	GGCT		15.0051	12.1616	100
13.1449	3.286	1.34155	7.58623	35.847	NaN	5	11	1	GGCX		100	24.9982	10.2058
15.7248	8.29887	17.9304	13.02	79.8291	362.653	13	11	7	GGH		87.6994	46.2839	100
13.5564	8.19362	NaN	6.47923	10.5414	NaN	2	4	0	GGPS1		/	/	/
3.3811	10.1436	18.3724	2.16435	3.41725	67.6359	2	2	3	GGT7		18.4031	55.211	100
16.0706	14.3161	7.33686	24.9014	30.9704	21.8856	19	25	11	GHITM		100	89.0824	45.6538
1.97114	3.03323	5.03794	NaN	2.12113	NaN	1	2	1	GID8		39.1259	60.2078	100
84.2516	0.534746	1.10881	98.9921	NaN	0.671514	3	1	3	GIGYF2		100	0.634701	1.31607
24.7567	20.9801	44.7924	16.3986	21.1422	14.3393	4	9	3	GIPC1		55.2698	46.8386	100
8.85707	4.19857	1.6127	1.98971	2.47274	0.309715	2	4	3	GIT1		100	47.4036	18.208
11.7611	1.19469	4.02303	13.6828	0.501239	6.35454	2	2	3	GIT2		100	10.1579	34.2061
3.09968	14.0479	7.34323	28.8846	15.9355	7.01949	15	21	9	GLG1		22.0651	100	52.2729
57.2716	51.8376	231.156	123.456	25.7754	656.605	10	6	6	GLIPR2		24.7762	22.4254	100
8.82869	398.77	120.165	77.6406	407.926	296.042	15	22	12	GLO1		2.21398	100	30.1341
8.02072	13.3927	9.1235	8.00281	766.588	4.7886	4	18	5	GLOD4		59.8888	100	68.1229
32.5786	131.687	70.6522	94.8668	339.59	543.792	16	18	12	GLRX		24.7394	100	53.6517
9.79577	10.4658	8.45154	15.2197	669.329	4.65854	6	12	4	GLRX3		93.598	100	80.7541
177.029	90.3342	28.9623	243.05	101.23	310.237	18	28	11	GLRX5		100	51.028	16.3602
NaN	2.77566	NaN	NaN	4.22238	NaN	0	3	0	GLS		/	/	/
2.58837	10.6122	2.72648	NaN	17.4406	0.53025	1	8	2	GLTP		24.3906	100	25.6921
67.5081	53.3123	19.5117	78.4653	35.6674	105.817	19	29	13	GLUD1;GLUD2		100	78.9718	28.9028
9.79245	3.54925	22.414	7.45704	369.364	431.109	6	9	5	GLUL		43.689	15.835	100
4.62718	12.3272	6.8363	NaN	9.60739	28.0136	1	13	3	GMPPB		37.5364	100	55.4572
8.96899	9.0913	7.35452	24.5883	17.7618	38.5013	8	5	5	GMPR		98.6547	100	80.8963
7.65967	NaN	11.829	11.8518	NaN	6.71594	4	0	4	GMPR2		/	/	/
9.23868	4.83315	5.18252	52.9063	18.3037	12.8902	13	12	8	GMPS		100	52.3143	56.0959
60.6869	4.35378	61.122	51.5189	9.90894	68.8945	3	10	5	GNA11		99.2882	7.12309	100
8.5951	8.60185	15.4091	10.0948	9.69621	50.1099	12	19	11	GNAI2		55.7793	55.8231	100
NaN	9.35304	5.6091	NaN	4.07942	NaN	0	3	1	GNAI3		/	/	/
4.95298	7.22023	25.3389	6.95627	6.62906	32.5836	16	23	12	GNAS		19.547	28.4946	100
29.8049	31.9473	90.0954	30.1857	15.7576	335.663	17	26	12	GNB1		33.0815	35.4594	100
16.7289	22.9505	78.5488	257.238	249.978	141.555	14	23	12	GNB2		21.2975	29.2181	100
44.2991	35.0201	72.8154	540.525	96.8053	44.1338	19	28	13	GNB2L1		60.8375	48.0943	100
18.4294	27.486	24.6859	3.90597	17.832	29.9459	3	9	3	GNB4		67.0501	100	89.8128
6.26092	2.99296	1.77667	3.04245	0.251036	NaN	2	2	1	GNE		100	47.8039	28.3772
46.6181	34.838	53.0555	397.834	321.434	204.807	8	13	5	GNG12		87.8667	65.6633	100
3.46428	6.81998	747.471	8.25805	22.9734	428.109	5	5	4	GNL1		0.463467	0.912408	100
83.4637	24.1416	27.1424	57.9333	16.6719	36.9111	4	8	3	GNL3		100	28.9246	32.52
5.5445	10.1227	10.6188	3.55752	7.73055	19.9024	5	13	5	GNPDA1		52.2141	95.3279	100
3.17211	2.75746	6.86104	348.021	145.205	1.05247	4	9	2	GNS		46.2337	40.1901	100
NaN	4.68345	3.65827	NaN	12.5396	0.773235	0	7	4	GOLGA2		/	/	/
5.79467	7.20744	90.453	90.5452	38.0789	190.355	9	18	7	GOLGA3		6.40628	7.96816	100
3.24564	3.90644	4.81147	3.66461	3.09314	11.4661	14	23	8	GOLGA4		67.4562	81.19	100
3.44296	5.10254	21.0285	0.775298	2.1073	32.3223	2	3	3	GOLGA5		16.3728	24.2649	100
1.01631	1.47536	0.712526	17.2189	1.26777	0.423266	7	11	6	GOLGB1		68.8852	100	48.2949
4.6586	0.640318	2.99952	4.25371	0.052734	1.85716	2	2	2	GOLIM4		100	13.7449	64.3866
14.9917	3.9615	10.5207	8.19035	19.9814	8.18919	3	9	3	GORASP2		100	26.4246	70.1765
8.5625	9.74688	9.37957	2.84345	4.52419	6.33234	2	6	2	GOSR2		87.8486	100	96.2314
101.642	830.36	574.619	667.146	1435.89	1975.37	19	29	13	GOT1		12.2408	100	69.2012
3233.39	3330.92	1663.94	3266.78	1201.44	9796.87	19	29	13	GOT2		97.0721	100	49.9543
1.91733	6.01437	2.71651	2.20356	13.3858	0.924246	9	16	6	GPC1		31.8792	100	45.167
2.15642	7.03467	9.01089	NaN	40.8392	4.34019	1	11	6	GPC4		23.9313	78.0685	100
65.7068	326.077	780.898	507.461	1033.06	2389.68	19	29	13	GPD1		8.41426	41.7567	100
90.3355	67.822	60.9821	515.183	80.5856	159.133	19	22	12	GPD1L		100	75.0779	67.5062
54.8883	167.567	298.856	56.2599	2324.77	586.806	19	29	13	GPD2		18.3661	56.0694	100
2.67003	3.24289	2.99928	3.47608	2.74882	1.74264	11	15	6	GPHN		82.3347	100	92.4876
53.4917	603.296	1064.62	300.849	1223.8	2214.45	17	28	13	GPI		5.02451	56.668	100
5.8456	2.55256	4.27768	3.64406	6.76831	2.05146	6	5	4	GPKOW		100	43.6664	73.1778
4.05983	7.13001	7.66761	103.08	33.2834	23.7698	10	19	11	GPS1		52.9477	92.9887	100
15.4547	39.4176	32.5059	36.0718	50.8714	65.4516	19	22	9	GPT		39.2076	100	82.4653
80.6668	17.785	294.243	2752.2	546.717	720.531	19	13	4	GPT2		27.415	6.04432	100
60.473	25.2609	16.1922	49.0923	29.1008	100.017	16	23	12	GPX1		100	41.7721	26.7758
111.359	241.874	669.982	70.1409	125.278	589.053	3	2	4	GPX3		16.6212	36.1015	100
22.5826	19.3507	17.5142	27.7811	18.8505	33.4063	15	26	10	GPX4		100	85.6884	77.5562
4.89725	9.73261	9.7161	15.7702	66.8378	19.4932	3	14	10	GPX7		50.3179	100	99.8304
40.6054	35.3385	77.5355	53.4328	17.5788	52.1325	2	5	2	GPX8		52.3701	45.5772	100
17.3697	20.8755	22.348	17.4181	66.8433	148.076	12	24	10	GRB2		77.7238	93.4109	100
172.646	191.424	97.969	268.216	134.068	511.555	19	28	13	GRHPR		90.1903	100	51.179
1.71038	4.01128	7.33157	1.27524	5.68454	0.577982	3	4	2	GRIPAP1		23.329	54.7125	100
30.6633	29.8335	20.9608	54.442	45.2789	110.557	18	27	12	GRPEL1		100	97.2939	68.3579
9.32763	8.78904	9.63114	19.0844	10.223	20.1586	13	25	12	GRSF1		96.8487	91.2566	100
3.53415	2.5939	111.121	17.4321	NaN	151.7	4	1	2	GRWD1		3.18045	2.33431	100
26.3322	8.22259	119.961	65.2809	66.3866	272.81	13	13	7	GSDMA		21.9506	6.85436	100
11.3872	3.51453	2.13929	8.93311	NaN	11.1101	2	1	3	GSK3B		100	30.8638	18.7867
52.8552	48.9909	110.357	116.608	527.041	507.109	19	29	13	GSN		47.8948	44.3932	100
8.1814	7.55387	27.6236	31.4277	19.2733	158.466	11	19	10	GSN		29.6174	27.3457	100
14.9541	6.18685	10.5072	53.5331	54.8636	79.6488	16	13	7	GSPT1		100	41.3722	70.2629
29.1743	37.7822	35.2191	29.3675	67.9273	77.5735	19	29	12	GSR		77.2171	100	93.2161
3.87202	5.32173	19.3425	2.004	2.67514	24.5164	9	18	6	GSS		20.0182	27.5131	100
164.522	170.819	105.455	247.164	183.785	296.256	19	29	13	GSTK1		96.3139	100	61.7348
8.04871	20.8401	31.8551	47.2925	33.1153	63.5882	8	20	8	GSTM1		25.2667	65.4215	100
41.3497	213.907	226.233	129.019	295.595	784.758	12	24	13	GSTM2		18.2775	94.5518	100
14.4612	30.7681	12.9779	10.3197	27.051	47.4298	4	15	7	GSTM3		47.0007	100	42.1798
18.8642	24.2291	31.0797	10.1777	31.1537	67.8961	3	5	6	GSTM4		60.6962	77.9581	100
19.3317	63.1715	67.9855	39.6443	90.0193	151.224	12	23	10	GSTO1		28.4351	92.9191	100
15.5018	49.2214	42.6584	10.7395	47.928	57.8117	11	19	9	GSTP1		31.494	100	86.6663
9.54273	28.2867	23.3475	8.91896	27.7776	101.886	7	18	7	GSTT1		33.7358	100	82.5388
65.0313	30.506	41.0027	58.4132	32.422	NaN	3	3	1	GSTT2B;GSTT2;Em:AP000351.3		100	46.9097	63.0508
23.3318	23.6464	21.7069	48.231	52.6861	6.61828	15	22	3	GSTZ1		98.6695	100	91.7979
9.01745	9.69713	148.186	4.0854	14.2009	19.6249	5	4	2	GTF2F1		6.08521	6.54388	100
10.614	10.7603	19.7554	5.83488	275.283	6.62805	9	15	4	GTF2I		53.7271	54.4677	100
0.946888	0.697392	0.460255	0.745441	0.0861046	NaN	3	2	1	GTF3C3		100	73.651	48.6071
12.8033	9.62252	30.1902	22.162	9.68125	9.74991	3	3	2	GTF3C5		42.4089	31.873	100
5.01693	6.86196	2.65603	6.88025	6.68416	NaN	9	10	1	GTPBP1		73.1122	100	38.7065
18.7659	15.5441	19.1291	8.93476	34.8055	8.84446	14	24	9	GTPBP4		98.1011	81.2588	100
18.2327	18.378	43.3412	14.2759	27.2461	25.2967	12	17	6	GTPBP6		42.0678	42.4031	100
4.27568	4.80068	7.85232	4.5619	10.3693	7.57345	14	21	11	GUF1		54.4511	61.1371	100
2.68748	3.12926	NaN	1.79856	3.00303	NaN	7	10	0	GUSB		/	/	/
415.316	668.035	667.571	279.232	391.35	396.544	19	29	13	GYG1		62.1698	100	99.9306
284.246	317.734	415.083	192.14	225.846	759.664	19	28	13	GYS1		68.4793	76.547	100
762.093	760.409	1275.92	721.544	1413.9	894.917	19	28	13	H1F0		59.729	59.597	100
16.294	13.7389	34.0481	20.9005	79.9279	19.5615	11	18	5	H1FX		47.8559	40.3516	100
54.502	78.6174	76.2259	39.373	63.1895	69.3869	18	29	13	H2AFY		69.3257	100	96.9581
10.2298	10.9165	15.9793	8.87976	9.10903	8.25477	18	22	12	H2AFY2		64.019	68.3169	100
152.326	169.532	133.221	90.1684	74.2587	38.4607	12	17	6	H2AFZ;H2AFV		89.851	100	78.5816
2084.07	1911.73	2024.07	1452.07	2629.86	2357.87	19	29	13	H3F3A;H3F3B;HIST3H3;H3F3C		100	91.7308	97.121
7.37277	4.57558	8.50716	8.75439	12.7585	49.0504	15	23	12	H6PD		86.6655	53.785	100
52.4669	93.7861	104.984	32.4943	98.4636	63.3246	18	27	12	HACD1		49.9761	89.3338	100
5.31765	9.9666	27.2871	12.5732	5.17918	0.695573	3	6	2	HACD2		19.4877	36.5249	100
39.8421	44.7244	15.6265	26.704	329.082	22.5396	9	10	6	HACD3		89.0837	100	34.9395
3089.87	1618.71	940.038	5932.7	870.015	2598.18	19	29	13	HADH		100	52.3875	30.4232
3516.84	1921.08	1505	3007.52	711.72	2725.02	19	29	13	HADHA		100	54.6252	42.7942
3113.09	1664.1	1308.52	1991.3	596.532	1620.91	19	29	13	HADHB		100	53.4548	42.0328
30.4575	96.3913	47.8807	933.261	112.38	211.625	19	29	13	HAGH		31.5978	100	49.6733
11.312	24.48	45.9725	10.8405	32.8974	68.5926	10	15	8	HAL		24.606	53.2493	100
43.2995	67.5881	2.91323	32.1589	26.4404	35.052	6	9	3	HAPLN1		64.0638	100	4.31026
8.30207	7.50552	5.46751	6.27079	24.0316	96.55	16	20	9	HARS		100	90.4053	65.8572
2.10936	1.66391	2.60559	1.09133	0.679178	2.58595	4	4	2	HARS2		80.9549	63.8591	100
7.61562	104.573	455.669	1256.58	1219.61	825.414	16	9	4	HAX1		1.67131	22.9494	100
14066.8	8921.35	10262.6	20006.6	23493	62428.8	19	29	13	HBA1		100	63.4211	72.9563
9405.7	5206.14	6947.43	12223.6	9959.8	33400.4	19	29	13	HBB		100	55.351	73.8641
229.624	108.469	248.141	746.583	176.239	797.41	19	28	12	HBD		92.5378	43.7127	100
32.4735	25.5863	98.3945	72.536	127.331	199.619	15	14	6	HBG1		33.0033	26.0038	100
12.1866	7.13439	14.4579	122.215	147.485	157.592	6	12	5	HBS1L		84.2901	49.3461	100
22.6454	13.5187	11.81	17.0579	8.83739	18.927	14	25	10	HCCS		100	59.6976	52.1519
4.4974	5.90023	3.39217	1.45676	3.45986	2.92102	10	12	8	HCFC1		76.2242	100	57.4921
4.06246	5.76511	5.14089	NaN	3.3452	2.72515	1	5	2	HDAC2		70.4664	100	89.1724
2.96831	1.63012	NaN	0.652167	1.29671	NaN	3	7	0	HDAC4		/	/	/
10.0508	18.0456	25.0987	25.7778	31.328	88.7367	11	22	11	HDGF		40.045	71.8985	100
2.44262	19.3748	30.5888	2.12844	28.5075	18.7361	3	8	4	HDGFRP2		7.98533	63.3396	100
8.82192	7.81091	21.8126	2.9331	3.33389	18.6999	3	3	2	HDGFRP3		40.4441	35.8091	100
13.0343	15.884	6.42247	NaN	10.4461	2.25405	1	7	2	HDHD1		82.0593	100	40.4336
22.4859	7.26036	11.798	26.8048	5.77639	31.8542	2	6	5	HDHD2		100	32.2885	52.4686
23.5201	11.6874	30.6634	15.8911	6.23762	35.6686	6	2	5	HDHD3		76.7042	38.1151	100
3.62483	1.83099	63.1323	3.97486	37.5327	38.6304	14	17	5	HDLBP		5.74164	2.90025	100
0.486444	0.388993	0.848718	NaN	0.231942	NaN	1	2	1	HEATR1		57.3151	45.833	100
13.3908	10.5806	NaN	NaN	6.93117	NaN	1	2	0	HEBP1		/	/	/
37.0312	22.3311	175.63	517.013	413.506	1917.74	5	13	7	HEBP2		21.0847	12.7149	100
1.15659	1.62714	1.54285	1.38609	8.77278	4.11743	13	16	7	HECTD1		71.0811	100	94.8198
1.71854	176.239	118.647	NaN	104.401	138.926	1	9	4	HECTD3		0.975115	100	67.3214
1.7788	10.1834	12.9144	0.887193	171.233	23.9723	3	6	8	HEL-S-109;NUCB2;Nucb2		13.7738	78.8532	100
2.27381	0.669422	1.4914	4.12065	3.0822	1.27398	7	10	2	HELZ2		100	29.4406	65.5906
53.5385	NaN	NaN	NaN	NaN	NaN	1	0	0	HEMK2;N6AMT1		/	/	/
0.865371	5.57042	6.67801	NaN	NaN	NaN	1	1	1	HERC4		12.9585	83.4144	100
60.1057	15.6499	NaN	321.756	179.935	NaN	4	7	0	HERC6		/	/	/
24.9592	19.5695	28.4887	14.0532	75.7058	30.429	4	9	4	HEXA		87.6108	68.6921	100
7.13839	3.588	3.19356	6.70918	113.756	65.1615	7	13	6	HEXB		100	50.2635	44.7379
3.15311	1.63952	1.01627	2.84351	0.491181	NaN	3	6	1	HGH1		100	51.9968	32.2309
227.664	6.48148	22.4828	251.459	116.342	14.9125	12	11	4	HGS		100	2.84694	9.87542
311.965	478.407	837.031	224.736	468.307	425.082	19	28	13	HHATL		37.2704	57.1553	100
726.324	626.889	422.456	758.622	352.907	888.057	19	29	13	HIBADH		100	86.3099	58.1636
255.035	361.89	175.81	308.601	337.237	1093.07	19	29	13	HIBCH		70.4731	100	48.5811
78.6136	49.4802	6.14189	97.7554	85.7694	16.9008	6	11	3	HIGD1A		100	62.941	7.81276
72.6082	29.0732	23.9905	54.0828	52.5719	60.5489	6	9	5	HIGD2A		100	40.0412	33.041
54.6426	280.083	364.451	175.873	487.342	603.474	14	22	9	HINT1		14.9931	76.8507	100
434.085	311.449	186.195	467.452	206.153	1048.09	19	29	13	HINT2		100	71.7483	42.8936
80.9937	45.8471	146.919	45.4069	76.1062	121.446	16	26	11	HINT3		55.128	31.2056	100
30.1196	19.1532	12.1623	44.993	35.7497	20.729	15	23	12	HIP1		100	63.5906	40.3801
1115.77	1273.11	1500.81	591.402	2188.89	1788.74	19	29	13	HIST1H1C		74.3449	84.8284	100
1241.69	2064.44	25.3482	1741.42	2396.01	3098.61	2	4	3	HIST1H1D		60.1466	100	1.22785
47.0658	59.5346	260.517	132.678	251.161	322.09	16	26	11	HIST1H1E		18.0663	22.8524	100
30.5168	87.0837	172.506	2308.49	114596	2816.11	7	16	10	HIST1H2AG;H2AFJ;HIST1H2AJ;HIST1H2AH;HIST1H2AD;HIST1H2AC;HIST3H2A;HIST1H2AB;HIST1H2AA		17.6902	50.4814	100
4977.94	4580.4	4621.52	3347.71	4289.1	5452.91	19	29	13	HIST1H2BB;HIST2H2BE;HIST1H2BO;HIST1H2BJ		100	92.0138	92.8399
103.436	111.316	209.2	74.6798	80.3899	122.412	11	22	8	HIST1H2BH;HIST1H2BM;HIST1H2BN;HIST2H2BF;HIST1H2BD;HIST1H2BK;HIST1H2BC;H2BFS		49.4436	53.2102	100
3040.73	3178.48	3122.95	1428.82	3451.55	1894.54	19	29	13	HIST1H4A		95.6663	100	98.253
4627.21	4485.42	6369.11	1428.25	38692.1	6781.66	19	29	13	HIST2H2AA3;HIST2H2AC		72.6509	70.4246	100
57.1685	62.9967	39.2173	57.4744	1069.98	17.2306	3	5	2	HIST2H2AB		90.7485	100	62.253
225.696	195.855	227.049	150.261	178.989	379.682	15	23	12	HIST2H3PS2		99.4045	86.2614	100
182.453	311.807	185.158	90.3482	216.356	114.905	19	29	13	HK1		58.5147	100	59.3823
1.61734	1.45381	13.6125	0.472181	2.32066	NaN	3	3	1	HK2		11.8812	10.68	100
4.47386	3.77235	15.8721	4.81618	27.5771	11.3559	5	10	6	HLA-A		28.187	23.7672	100
9.1595	8.78886	NaN	NaN	3.48323	NaN	1	7	0	HLA-B		/	/	/
12.73	19.2153	42.7995	NaN	17.9842	51.5465	1	9	3	HLA-DRA		29.7434	44.8962	100
25.2605	19.9465	14.4011	6.48295	17.147	11.3792	2	7	7	HLA-E		100	78.9633	57.0105
8.36293	13.0119	18.1024	21.9046	62.5687	18.4006	9	15	9	HLA-G;HLA-G3;HLA-G2.2		46.1978	71.8791	100
6.34121	2.91389	3.16194	4.17158	NaN	NaN	2	1	1	HLCS		100	45.9516	49.8634
0.761858	3.81297	8.10593	2.52996	3.70049	5.17719	9	29	12	HMCN2		9.39877	47.0392	100
159.463	70.4843	54.0821	70.3306	250.478	268.226	4	18	8	HMGB1;HMGB1P1		100	44.2009	33.915
NaN	14.0769	34.3876	NaN	20.3296	37.575	0	11	4	HMGB2		/	/	/
73.3809	34.5656	30.6461	157.935	959.385	141.8	19	27	13	HMGCL		100	47.1044	41.763
26.9188	27.6439	21.7723	251.82	82.6674	19.7311	8	11	2	HMGCS1		97.3771	100	78.7599
68.6611	6.67208	4.86563	1221.45	9.18158	4.69456	9	4	3	HMGCS2		100	9.71741	7.08643
228.211	227.984	332.313	275.941	754.964	892.577	19	29	13	HMGN3		68.6734	68.6053	100
51.5325	71.0614	71.0386	50.9947	290.24	606.416	6	8	4	HMGN4		72.5183	100	99.9678
6.03216	8.83651	8.23873	15.2609	13.4157	26.8411	4	5	4	HMOX1		68.264	100	93.2351
3.62929	33.9561	9.9594	2.07943	37.7262	3.75795	9	15	4	HMOX2		10.6882	100	29.3302
NaN	28.4465	23.4764	NaN	7.74841	12.8932	0	4	2	HN1		/	/	/
22.3589	16.9856	17.0768	13.1626	18.0138	15.9692	5	16	5	HNMT		100	75.9681	76.3757
22.7889	86.2161	50.3801	71.5211	3172.94	31.5007	14	26	12	HNRNPA0		26.4323	100	58.4347
58.0209	58.222	300.282	127.458	128.628	1212.34	19	28	13	HNRNPA1;HNRNPA1L2		19.3222	19.3891	100
318.584	322.348	299.157	197.254	441.761	841.906	19	29	13	HNRNPA2B1		98.8325	100	92.8056
20.8745	17.8132	35.3727	19.4847	15.7846	146.855	18	27	13	HNRNPA3		59.0129	50.3587	100
20.8953	15.212	25.4604	9.79358	21.8334	41.4144	9	11	9	HNRNPAB		82.0696	59.7477	100
82.5348	61.8283	83.1932	68.9493	94.0614	134.442	19	28	13	HNRNPC		99.2086	74.319	100
65.7352	79.0967	263.509	52.809	111.961	239.605	18	28	13	HNRNPD		24.9461	30.0166	100
30.5227	24.7771	21.8887	14.8449	31.0944	68.8011	16	27	13	HNRNPDL		100	81.1761	71.7129
NaN	8.68936	23.4497	NaN	3.5239	24.9764	0	10	5	HNRNPF		/	/	/
45.4039	45.3877	103.322	39.7417	65.6911	76.9393	19	29	13	HNRNPH1		43.9441	43.9284	100
13.3417	12.2559	13.2048	13.3166	8.18469	42.1114	17	25	13	HNRNPH3		100	91.8618	98.9737
94.4864	193.195	303.022	54.8397	755.661	384.055	19	29	13	HNRNPK		31.1814	63.7561	100
12.667	13.3715	7.02669	10.2755	13.4745	19.385	18	20	10	HNRNPL		94.7311	100	52.5497
200.27	33.2283	28.9584	1044.04	94.4385	15.9363	19	29	13	HNRNPM		100	16.5918	14.4597
4.68257	5.95878	11.8755	242.578	259.692	368.989	9	24	9	HNRNPR		39.4306	50.1773	100
21.5024	14.2283	18.5886	14.3464	65.2673	65.8468	19	28	13	HNRNPU		100	66.1708	86.4487
6.68337	10.2689	6.39719	3.60787	7.65382	15.9494	3	10	3	HNRNPUL1		65.0833	100	62.2965
2.71397	3.49228	1.99124	1.67747	8.28934	0.649027	9	16	5	HNRNPUL2;HNRNPUL2-BSCL2		77.7134	100	57.0183
18.1986	12.8149	9.34931	17.4186	167.054	15.0761	19	23	10	HOMER1		100	70.4168	51.3737
96.6782	150.115	21.1763	114.226	326.242	39.8747	12	15	5	HOMER2		64.4027	100	14.1067
1.26392	10.1823	17.8376	0.427556	10.1831	24.7383	2	11	7	HOOK1		7.08575	57.0834	100
7.38695	6.52231	15.7922	5.89057	8.81012	8.9539	11	12	6	HOOK3		46.776	41.3008	100
9.01452	11.0834	30.071	20.547	25.781	1378.27	16	19	9	HP		29.9775	36.8574	100
29.0082	13.0572	37.222	53.6356	87.8956	23.109	18	27	13	HP1BP3		77.9329	35.0792	100
3.2071	1.72657	9.373	0.917498	0.280719	11.6762	3	3	4	HPCAL1;HPCA		34.2164	18.4206	100
12.219	7.10896	41.478	8.83459	6.84893	29.1616	4	3	3	HPRT1		29.4589	17.1391	100
5.92747	3.52074	12.3781	6.87135	2.5734	6.54573	8	9	2	HPX		47.8866	28.4431	100
298.565	267.719	240.214	172.636	701.361	504.226	19	29	13	HRC		100	89.6683	80.4562
5.7893	5.70973	12.3035	9.90585	6.34664	24.1616	10	9	6	HRG		47.0541	46.4074	100
119.288	44.7854	92.9384	124.934	115.783	213.283	18	25	8	HRSP12		100	37.544	77.9112
5.98988	6.56517	65.0343	4.15194	24.5712	62.8586	6	6	3	HS1BP3		9.21035	10.0949	100
5.79798	9.36886	26.2693	14.3144	26.4682	25.495	16	13	6	HSCB		22.0713	35.6646	100
253.366	137.008	79.6939	157.781	95.4468	251.954	19	28	13	HSD17B10		100	54.0751	31.454
32.7594	25.6897	46.8057	63.4335	13.7251	37.3731	18	25	11	HSD17B12		69.9901	54.8858	100
12.3583	9.53174	10.4114	10.6123	6.73199	12.4926	19	26	11	HSD17B4		100	77.1283	84.2464
97.8702	59.4205	35.0443	144.572	171.948	577.091	17	28	11	HSD17B8		100	60.7136	35.8069
12.4385	5.64124	4.23153	10.5709	21.0585	7.35391	18	22	7	HSDL1		100	45.353	34.0196
1084.51	422.223	203.458	860.975	210.98	473.947	19	29	13	HSDL2		100	38.932	18.7603
26.5018	81.8111	138.687	63.1117	875.617	95.9968	19	29	13	HSP90AA1		19.1091	58.9899	100
1309.69	1390.77	1507.32	11636.8	11668.4	12846.3	19	29	13	HSP90AB1		86.8884	92.2677	100
6.18232	22.5218	26.3371	28.8032	32.6781	60.5841	13	23	12	HSP90AB2P		23.4738	85.5135	100
15.5325	15.9997	19.2841	12.6969	49.6446	41.8287	5	13	3	HSP90AB4P		80.5456	82.9683	100
41.6906	44.1626	48.8927	37.5857	369.726	137.085	19	29	13	HSP90B1		85.2696	90.3254	100
13.8664	15.2228	NaN	5.37535	8.76472	NaN	3	9	0	HSPA12B		/	/	/
372.545	384.265	505.481	241.739	847.26	313.424	19	29	13	HSPA1B;HSPA1A		73.701	76.0196	100
72.8608	133.222	183.206	475.117	256.339	727.918	19	28	13	HSPA2		39.77	72.7175	100
7.60265	22.1556	17.5537	14.4452	50.1722	18.2278	17	28	9	HSPA4		34.3148	100	79.2291
7.06602	7.72337	NaN	2.35477	3.73961	NaN	2	2	0	HSPA4L		/	/	/
291.836	367.43	381.034	301.307	3540.8	1830.23	19	29	13	HSPA5		76.5906	96.4296	100
168.185	279.339	207.066	95.4801	108.656	211.39	19	27	13	HSPA6		60.2083	100	74.127
1344.61	1494.6	1484.11	597.485	3027.13	2376.61	19	29	13	HSPA8		89.9647	100	99.298
14.5151	23.8903	19.2055	13.1694	11.6488	30.4339	13	22	10	HSPA8		60.7574	100	80.3906
707.088	543.855	234.981	335.59	188.072	716.567	19	29	13	HSPA9		100	76.9148	33.2323
571.744	2110.19	1547.24	1402.14	2518.04	3464.61	19	29	13	HSPB1		27.0944	100	73.3223
303.46	359.959	748.484	336.523	940.322	1065.66	19	28	13	HSPB2		40.5433	48.0918	100
88.1344	95.877	236.291	78.1713	58.634	305.229	19	27	13	HSPB3		37.299	40.5758	100
2275.53	1596.16	655.774	2347.65	2077.14	305.53	19	29	13	HSPB6		100	70.1444	28.8184
1718.03	2189.76	1024.73	1290.09	1495.1	635.034	19	29	13	HSPB7		78.4575	100	46.7963
40.8796	20.48	19.614	27.159	14.4874	NaN	9	18	1	HSPB7		100	50.0983	47.9799
11.8949	4.32653	NaN	NaN	NaN	NaN	1	1	0	HSPB7		/	/	/
161.135	167.28	125.757	101.51	150.451	126.063	18	28	12	HSPB8		96.3265	100	75.1778
1.63935	4.85056	NaN	1.45459	2.49393	NaN	2	3	0	HSPBP1		/	/	/
1433.41	1101.46	480.658	1438.28	4692.43	1841.81	19	29	13	HSPD1		100	76.8423	33.5325
1008.91	954.209	868.773	792.128	782.078	2096.78	19	29	13	HSPE1		100	94.5784	86.1102
710.323	579.638	429.959	871.051	519.868	1900.87	19	29	13	HSPE1-MOB4;MOB4		100	81.6021	60.5302
30.6974	45.4217	20.3003	86.1983	80.3721	38.3581	19	29	13	HSPG2		67.5832	100	44.6929
6.91474	4.84174	2.30044	7.46276	5.69057	2.22993	2	12	6	HSPH1		100	70.0206	33.2687
0.496274	2.14628	NaN	0.337922	0.801273	NaN	3	2	0	HTATSF1		/	/	/
5.34917	110.968	15.3811	126.308	115.87	3.41251	5	5	2	HTRA1		4.82046	100	13.8608
10.3142	7.64144	8.70195	12.0954	5.10179	23.3281	15	18	7	HTRA2		100	74.0865	84.3686
1.30236	1.50524	2.19822	17.9274	32.2085	4.38922	16	19	9	HUWE1		59.2461	68.4753	100
15.2428	10.3024	7.8532	9.58961	4.41185	4.55763	11	14	3	HYI		100	67.5887	51.5208
1.79559	1.5572	3.23204	3.81164	22.7278	3.63248	10	17	7	HYOU1		55.5558	48.1801	100
63.2548	70.636	31.9144	161.999	657.152	NaN	6	6	1	HYPK		89.5503	100	45.1815
5.86087	17.3637	16.4605	69.9111	21.403	34.0393	7	18	11	HZGJ		33.7535	100	94.7979
11.3589	12.5813	22.7337	22.4333	453.8	30.6144	5	6	7	IAH1		49.9649	55.3419	100
4.73866	6.14616	10.4075	11.4655	25.9074	113.197	12	24	10	IARS		45.5312	59.055	100
82.4273	67.2233	40.587	74.4792	227.109	491.706	19	28	13	IARS2		100	81.5547	49.2398
40.393	30.0323	18.4285	84.3759	50.3146	76.2534	18	28	12	IBA57		100	74.3504	45.6229
419.58	16.6803	11.1699	420.359	46.6725	NaN	2	6	1	ICT1		100	3.97548	2.66216
5.83508	4.2246	6.29691	8.29236	18.0865	93.549	13	25	11	IDE		92.6658	67.0901	100
2.88322	13.0604	15.0184	20.8108	21.0751	94.2253	11	21	11	IDH1		19.1979	86.9624	100
8976.75	5132.29	2149.66	13053	3095.27	13660.2	19	29	13	IDH2		100	57.1732	23.947
486.449	756.651	1336.82	461.425	812.583	1193.54	19	29	13	IDH3A		36.3884	56.6006	100
24.4528	30.4129	50.2145	20.9636	38.1684	185.499	8	16	6	IDH3A		48.6967	60.5659	100
86.3623	70.705	42.8084	87.2018	47.7965	144.326	19	29	13	IDH3B		100	81.8702	49.5684
88.2939	60.2003	314.317	658.321	196.945	510.194	19	29	13	IDH3G		28.0907	19.1528	100
25.6106	8.40146	2.35519	22.7738	10.4737	17.9926	18	15	6	IDI1		100	32.8046	9.19615
23.811	32.1661	42.3978	708.189	149.349	6161.45	11	19	10	IDI2		56.161	75.8673	100
48.3819	27.104	23.7376	183.066	13.3619	8.01613	3	3	2	IER3IP1		100	56.0208	49.0629
6.36305	2.94122	8.56997	19.3744	1.688	5.02193	4	12	5	IFI16		74.2483	34.3201	100
2.59005	NaN	NaN	16.0373	NaN	NaN	3	0	0	IFI44		/	/	/
111.432	5.25511	2.21146	156.322	643.23	0.868429	2	9	2	IFIH1		100	4.71599	1.98459
17.595	4.52347	11.4574	10.6609	14.4807	NaN	2	9	1	IFIT1		100	25.7088	65.1174
11.13	20.8058	1355.06	531.743	1506.29	3204.73	12	14	7	IFIT2		0.821366	1.53542	100
4.58711	13.1387	24.3183	2.33305	21.6889	3.45747	4	9	2	IFIT3		18.8628	54.0281	100
2.37907	1.38131	13.1227	NaN	NaN	11.8501	1	1	2	IFIT5		18.1294	10.5261	100
4.41805	5.36877	10.2203	2.22008	1.7652	7.54083	2	2	3	IGBP1		43.2283	52.5307	100
10.9356	5.53062	9.9813	12.3283	5.36253	12.3502	6	7	5	IGF2BP1		100	50.5745	91.2736
3.99052	4.21989	NaN	7.51108	5.30294	NaN	5	2	0	IGF2BP2		/	/	/
7.22606	4.80483	23.7942	12.7979	21.9945	36.4139	6	18	5	IGF2BP3		30.369	20.1933	100
2.59237	14.0359	2.19142	59.128	81.064	52.2869	9	18	8	IGF2R		18.4696	100	15.6129
22.9352	27.6389	48.3616	24.2073	67.6736	76.9642	6	5	5	IGFBP5		47.4243	57.1504	100
3.18151	27.5509	8.85974	10.4717	29.1415	10.4864	16	29	12	IGFN1		11.5477	100	32.1577
33.7283	29.544	25.8675	225.561	76.7774	254.273	17	24	11	IGHA1;IGHA2		100	87.5942	76.6938
182.093	165.531	79.4833	296.23	128.987	331.616	19	29	13	IGHG1		100	90.905	43.65
41.6211	15.9071	209.425	193.529	88.5581	163.37	9	9	3	IGHG2		19.874	7.5956	100
9.81394	8.81601	7.201	10.0916	6.84139	0.489875	10	12	4	IGHG3		100	89.8315	73.3752
40.8678	15.0782	21.5276	53.4846	19.551	10.6539	8	10	5	IGHG4		100	36.895	52.6761
5.02312	3.78008	10.6788	4.18946	15.2202	3.70376	13	10	4	IGHM		47.0383	35.398	100
NaN	26.0592	NaN	NaN	8.03731	NaN	0	5	0	IGHV3-74;IGHV3OR16-13;IGHV3-66;IGHV3-53;IGHV3-30;IGHV3-33;IGHV3OR16-12;IGHV3-23		/	/	/
19.8479	9.06507	47.6403	12.0649	8.46712	29.7404	3	3	2	IGHV3OR16-9		41.6621	19.0282	100
16.3227	10.594	110.148	140.458	29.9151	102.759	6	10	6	IGJ;JCHAIN		14.8189	9.61794	100
89.1869	19.336	29.4584	NaN	5.44928	1.23873	1	4	2	IGKV1D-33		100	21.6803	33.03
25.9551	20.0698	141.848	20.4782	NaN	93.5767	2	1	3	IGKV2D-28		18.2979	14.1488	100
12.7247	36.7223	22.5464	3.3837	19.134	10.5094	2	5	2	IGKV2D-29;IGKV2D-26		34.6512	100	61.397
81.0262	48.6748	64.8348	245.439	46.4728	395.777	16	27	8	IGKV3-11		100	60.0729	80.0171
21.1272	35.6475	229.204	41.1067	46.7425	660.106	14	18	6	IGKV3-20		9.21762	15.5527	100
16.2098	14.7027	23.9414	NaN	15.6885	27.2384	1	5	2	IGKV4-1		67.706	61.4113	100
33.3356	43.8919	56.3036	90.7228	101.208	484.48	15	14	7	IGLC3;IGLC2;IGLC6		59.2068	77.9558	100
9.03162	11.1548	9.21313	12.2208	11.0041	100.395	8	13	3	IGLL5;IGLC1		80.966	100	82.5931
1.64392	3.81755	NaN	NaN	2.61119	NaN	1	7	0	IK		/	/	/
4.30434	7.03356	10.4123	31.9993	8.89697	11.417	3	8	2	IKBIP		41.3389	67.5504	100
NaN	28.7311	63.9568	NaN	62.8473	37.8356	0	9	6	IKBIP		/	/	/
13.7844	33.5992	20.508	255.576	49.9742	34.5051	14	26	13	IKBKAP		41.0261	100	61.0371
25.6356	23.1764	379.036	50.1998	261.792	216.946	3	5	3	IL1RN		6.76339	6.11457	100
11.1699	11.6832	101.188	11.7256	155.726	1457.74	11	9	8	IL36G		11.0387	11.546	100
1.70754	NaN	83.4697	1.21754	NaN	72.0086	2	0	4	IL37		/	/	/
4.18705	3.96229	4.814	3.79675	2.35129	1.78513	13	22	11	ILF2		86.9766	82.3077	100
11.9149	8.97071	13.0268	24.9942	4.58892	44.0092	17	23	11	ILF3		91.4649	68.8636	100
7.59726	10.0495	6.49735	4.16017	9.17385	26.7034	12	19	10	ILK		75.5982	100	64.6533
1.68686	2.872	2.18294	2.49768	2.89343	4.24222	3	14	6	ILVBL		58.7347	100	76.0075
1270.52	1297.98	728.81	455.31	580.27	389.966	19	29	13	IMMT		97.8841	100	56.1496
49.6723	73.8075	51.7642	84.4523	48.5717	125.859	18	29	13	IMMT		67.2998	100	70.1341
35.2558	23.1804	30.3613	27.173	27.6418	13.4169	15	27	8	IMMT		100	65.7492	86.1172
5.76586	8.3189	6.95122	4.83258	4.14978	1.75358	13	20	9	IMMT		69.3103	100	83.5593
23.8351	34.0918	33.7158	20.9045	47.3192	35.1119	12	21	8	IMPA1		69.9144	100	98.8972
14.859	48.9178	26.0997	33.8906	60.7684	129.708	13	22	11	IMPA2		30.3755	100	53.3543
2.20126	2.69803	2.5573	0.418072	0.770541	0.339031	4	3	2	IMPAD1		81.5878	100	94.7839
41.2557	91.5078	91.5335	NaN	124.207	NaN	1	2	1	IMPDH1		45.0717	99.9719	100
16.4598	18.2544	46.2678	60.8267	30.2379	534.621	13	26	12	IMPDH2		35.5752	39.4537	100
NaN	2.38961	6.11987	NaN	0.249648	32.7975	0	3	3	INPP5A		/	/	/
4.04143	0.47074	1.39434	2.27202	0.0706667	0.896402	6	2	3	INPPL1		100	11.6478	34.5012
9.32142	15.5926	16.121	7.8992	124.726	175.273	18	26	13	IPO5		57.8215	96.722	100
1.42485	3.25386	1.80886	15.0926	6.95509	8.52538	5	12	5	IPO7		43.7895	100	55.5912
1479.45	NaN	9.70572	NaN	NaN	NaN	1	0	1	IPO9		/	/	/
4.85719	5.28572	4.26846	22.4084	19.0612	71.8354	16	21	13	IQGAP1		91.8927	100	80.7546
6.01922	5.69015	34.9122	2.26938	1.82728	23.9319	3	2	3	IQGAP2		17.241	16.2985	100
1.61166	114.624	90.1925	NaN	168.283	124.867	1	5	2	IQSEC1		1.40605	100	78.6858
5.22274	NaN	221.873	4.35458	NaN	NaN	2	0	1	IRF2BP2		/	/	/
0.909	2.36538	9.27656	NaN	11.8507	11.7355	1	4	2	IRF2BPL		9.79889	25.4985	100
5.74079	4.63605	6.61983	2.08537	2.40013	1.20754	5	9	2	IRF9		86.7211	70.0327	100
4.00499	5.05996	14.2239	1.63513	2.85058	7.44674	3	3	4	IRGQ		28.1567	35.5735	100
0.766733	1.22946	2.04772	0.498063	NaN	NaN	4	1	1	IRS1		37.4433	60.0405	100
77.8652	53.2914	25.9519	121.322	16.7555	80.2791	19	26	12	ISCA2		100	68.4407	33.3292
19.7313	13.7858	38.1332	20.9972	11.6353	41.7939	11	9	6	ISCU		51.743	36.1516	100
21.3894	21.956	23.9977	22.2828	16.2055	22.3338	8	17	6	ISG15		89.1311	91.4921	100
16.2151	22.4523	8.26389	NaN	7.37846	12.1797	1	5	4	ISG20		72.2201	100	36.8064
123.426	82.0936	33.5678	352.797	78.6017	251.172	7	7	6	ISOC1		100	66.5124	27.1967
55.1284	32.8406	103.442	85.8452	161.078	58.1704	17	24	13	ISOC2		53.2939	31.7477	100
40.8384	23.6448	6.39468	61.8749	51.4503	3.41576	13	12	2	ISPD		100	57.8985	15.6585
9.89421	18.469	8.53006	14.3627	125.954	167.366	4	13	10	IST1		53.5719	100	46.1857
3.07295	4.08977	22.3912	79.6283	99.401	29.8974	13	17	7	ITGA1		13.7239	18.2651	100
3.64324	11.0938	3.81691	2.28858	8.88585	4.11798	2	10	4	ITGA2		32.8403	100	34.4059
8.38946	21.3828	27.7364	37.4142	24.9437	33.1578	18	27	13	ITGA7		30.2471	77.093	100
2.28871	3.42162	NaN	1.92375	2.20877	NaN	6	6	0	ITGA8		/	/	/
1.14978	1.08687	2.55923	0.622603	0.195721	1.27146	5	5	3	ITGAV		44.9269	42.4687	100
5.50255	11.341	29.5407	10.4018	13.7306	21.7227	18	26	12	ITGB1		18.627	38.391	100
19.9317	4.70402	17.5395	6.42487	1.61699	7.43874	4	3	2	ITGB1BP2		100	23.6007	87.998
5.54201	4.07294	8.29283	1.86833	1.5514	18.3468	9	15	6	ITGB6		66.8289	49.114	100
4.66178	2.59718	0.54629	3.24185	1.8958	NaN	2	7	1	ITIH1		100	55.7121	11.7185
7.10093	6.85122	10.767	11.7796	24.2793	7.04549	6	11	5	ITIH2		65.9511	63.6318	100
2.29238	0.750863	47.9464	NaN	0.331659	NaN	1	2	1	ITIH3		4.78113	1.56605	100
0.910381	1.84301	1.6125	0.595782	1.55173	NaN	3	3	1	ITIH4		49.3964	100	87.4929
42.344	21.0628	6.08408	23.8281	33.1161	41.5304	12	18	3	ITIH5		100	49.7423	14.3682
7.53761	NaN	10.649	6.33939	NaN	NaN	3	0	1	ITPA		/	/	/
4.78279	1.39758	NaN	5.70489	5.50096	NaN	17	12	0	ITPR1		/	/	/
NaN	NaN	1.33544	NaN	NaN	1.21472	0	0	3	ITSN2		/	/	/
128.789	45.9205	19.3863	94.0885	37.0425	76.1433	18	29	13	IVD		100	35.6555	15.0527
7.36742	10.8986	11.6919	2.53534	28.0282	14.2629	5	13	7	IVL		63.0131	93.2154	100
39.572	26.1028	30.1129	23.997	29.3569	22.7916	14	20	8	JAGN1		100	65.9628	76.0966
171.329	333.832	412.462	822.8	386.856	166.443	19	29	13	JPH1		41.5382	80.9364	100
153.376	274.716	287.177	57.5311	180.549	104.183	19	29	13	JPH2		53.4082	95.6608	100
209.923	328.855	632.689	161.857	150.665	394.694	19	29	13	JSRP1		33.1795	51.9773	100
162.487	41.0533	125.125	289.412	471.022	2408.6	19	28	13	JUP		100	25.2656	77.0061
NaN	3.92684	2.09059	NaN	1.4532	1.14132	0	3	3	KAL1		/	/	/
1.54004	8.32161	3.18594	3.34778	39.5573	1.20431	5	9	3	KANK2		18.5065	100	38.2852
10.9724	15.8047	38.643	22.6276	150.644	155.21	19	29	13	KARS		28.3943	40.8993	100
4.51588	6.13515	19.4688	2.09482	4.27375	18.8838	2	6	2	KATNAL2		23.1955	31.5127	100
13.9467	9.34506	7.25723	4.96763	4.59932	8.0587	12	17	5	KCNAB2		100	67.0054	52.0353
4.89575	3.3947	8.24932	0.0818121	2.99007	NaN	2	7	1	KCTD12		59.3474	41.1513	100
3.33551	4.5818	8.06101	2.44922	1.85749	NaN	5	8	1	KDELC1		41.3783	56.839	100
84.1493	37.4303	77.4964	31.0587	19.9316	NaN	3	8	1	KDM1A		100	44.4809	92.0939
8.18487	7.33824	11.0276	4.85831	16.8201	1350.01	8	10	4	KHDRBS1		74.2216	66.5443	100
5.12837	5.62954	8.30324	16.6387	4.65405	25.0495	12	16	9	KHSRP		61.7634	67.7993	100
5.22083	3.17645	0.608702	5.89422	6.22578	NaN	2	3	1	KIAA1033		100	60.8419	11.6591
7.85776	7.93166	8.3091	14.4687	10.0582	7.56793	12	20	9	KIAA1161		94.5681	95.4575	100
0.607432	2.17809	3.43013	NaN	1.69639	5.65516	1	5	5	KIAA1429		17.7087	63.4988	100
0.912012	1.72971	0.715108	NaN	1.08639	1.63569	1	4	3	KIDINS220		52.7263	100	41.3427
0.942693	0.830268	NaN	0.362424	0.568705	NaN	3	3	0	KIF13A		/	/	/
2.35704	7.96933	8.859	NaN	2.49795	7.73125	1	7	5	KIF1C		26.6062	89.9574	100
8.25739	6.8085	22.8128	15.2052	22.3842	24.5412	14	20	7	KIF21A		36.1963	29.8451	100
NaN	6.95699	9.96208	NaN	14.341	NaN	0	3	1	KIF2A		/	/	/
6.8117	16.0922	16.6203	65.4347	38.5244	32.9248	16	29	10	KIF5B		40.9843	96.8227	100
38.7992	6.94026	12.5452	195.816	135.895	153.755	5	11	7	KLC1		100	17.8876	32.3336
5.71099	28.7703	26.6688	24.4671	123.905	21.7311	10	12	5	KLC2		19.8503	100	92.6958
2.18655	2.17625	NaN	NaN	NaN	NaN	1	1	0	KLHL21		/	/	/
3.71109	2.39648	2.73933	5.35762	15.1046	1.08548	9	18	7	KLHL31		100	64.5763	73.8148
354.868	231.455	150.006	134.353	132.444	73.5142	19	29	13	KLHL40		100	65.2228	42.2709
3417.55	2979.72	2567.24	1147.42	1110.98	1312.08	19	29	13	KLHL41		100	87.1886	75.1192
6.39076	50.1085	10.976	6.41642	NaN	4.42057	3	1	2	KLK10		12.7538	100	21.9045
10.2664	20.1814	70.1138	4.16302	25.3577	57.357	7	3	6	KLK5		14.6425	28.7838	100
11.6724	12.5739	83.5142	11.4239	13.1409	42.9904	4	3	3	KLK7		13.9766	15.056	100
19.7998	15.8635	44.907	NaN	40.6367	NaN	1	4	1	KLK8		44.0907	35.3253	100
21.5308	54.8416	8.6306	24.185	NaN	4.09338	2	1	2	KLK9		39.26	100	15.7373
3.6354	6.74971	13.5974	NaN	3.80527	1.97759	1	4	2	KLKB1		26.736	49.6396	100
15.844	10.4368	11.3124	13.568	47.5896	8.9769	5	19	7	KNG1		100	65.8722	71.3988
13.0626	32.0692	21.1166	85.3391	187.868	43.4237	12	24	12	KPNA1		40.7326	100	65.8469
13.6073	26.0748	37.0074	13.9893	25.9865	47.2599	17	25	13	KPNA3		36.7692	70.4583	100
32.2732	50.669	67.7775	33.2175	64.7744	76.2807	18	28	12	KPNA4		47.6163	74.7578	100
2.76071	4.66404	42.8183	NaN	63.0941	45.368	1	8	4	KPNA6		6.4475	10.8926	100
27.131	38.1542	80.9203	19.9038	222.401	38.6696	19	29	13	KPNB1		33.528	47.1504	100
18.3792	14.5365	22.2943	31.5202	292.737	69.3257	15	11	6	KPRP		82.439	65.2027	100
10.0141	12.437	23.8055	4.83683	7.34673	84.1553	9	16	6	KRAS		42.0666	52.2442	100
9738.45	5379.3	8005.19	23988.8	39639.8	117825	19	29	13	KRT1		100	55.2377	82.2019
8.59947	9.81108	6.98538	30.8053	327.094	1412.83	15	18	9	KRT18		87.6506	100	71.1989
45.8143	12.1743	31.1146	147.552	596.986	1865.12	13	18	7	KRT6B		100	26.5731	67.9146
13.8141	NaN	NaN	8.52154	NaN	NaN	2	0	0	KRT76		/	/	/
3.01089	1.66985	4.57029	22.4864	9.51654	7.15674	16	19	12	KTN1		65.8796	36.537	100
123.339	71.4664	59.1568	72.9473	63.0376	273.62	19	29	13	L2HGDH		100	57.9432	47.9629
NaN	5.28577	11.4446	NaN	1.94751	1.55823	0	3	2	L3HYPDH		/	/	/
23.7629	23.3095	179.632	79.9892	33.9483	101.33	4	4	3	LACRT		13.2287	12.9763	100
166.465	128.712	85.6491	88.0132	58.2452	117.109	19	29	13	LACTB		100	77.321	51.4519
3.45025	41.6553	NaN	NaN	67212.9	NaN	1	3	0	LACTB2		/	/	/
10.8746	14.3874	9.96077	26.2193	24.0143	6.41791	19	29	13	LAMA2		75.5844	100	69.2325
2.6463	3.10384	7.08545	3.13192	2.84834	7.19314	2	7	5	LAMA3		37.3483	43.8058	100
1.58945	11.3763	8.88657	12.6479	49.8599	67.0072	6	19	9	LAMA4		13.9716	100	78.115
2.0768	4.84989	11.1058	4.94512	35.3495	48.1041	14	23	11	LAMA5		18.7002	43.6699	100
4.84893	3.10982	10.888	6.75248	6.37426	13.7978	15	17	7	LAMB1		44.5348	28.562	100
6.78183	10.4547	13.3368	9.51594	10.3148	35.1011	18	28	12	LAMB2		50.8506	78.3898	100
55.0197	54.4315	13.7071	226.344	62.1685	110.84	18	28	13	LAMC1		100	98.931	24.9131
7.32373	3.60461	8.33213	9.96108	10.8143	72.8697	12	7	6	LAMP1		87.8975	43.2615	100
13.0732	11.8316	18.6167	15.9715	42.4858	99.2724	10	15	8	LAMP2		70.2231	63.5539	100
16.4926	12.5264	27.4716	8.2263	11.1445	48.2707	8	15	6	LAMTOR1		60.0351	45.5977	100
NaN	20.1776	12.622	NaN	1.59709	40.9484	0	5	5	LAMTOR2		/	/	/
9.67866	4.48763	38.313	NaN	NaN	20.4076	1	1	4	LAMTOR3		25.2621	11.7131	100
26.6201	19.068	39.7265	22.1659	66.3118	25.2792	11	16	7	LAMTOR5		67.0084	47.9983	100
42.8868	79.6474	28.033	48.8736	383.529	75.5257	15	26	12	LANCL1		53.8458	100	35.1964
4.95856	3.54449	3.99947	3.04619	4.2639	2.32937	2	13	5	LANCL2		100	71.4822	80.658
31.7915	32.2364	13.4114	60.8411	24.5546	84.6805	19	29	13	LAP3		98.62	100	41.6034
1.01431	1.39296	7.20967	0.194136	0.961445	20.2686	3	9	8	LARP1		14.0687	19.3207	100
2.68997	77.886	54.0073	NaN	50.5774	33.2441	1	8	2	LARP7		3.45372	100	69.3414
0.859532	2.00572	3.8372	0.250607	54.0781	4.68657	6	15	6	LARS		22.4	52.2704	100
2.36678	1.54406	3.81959	1.80074	1.03364	3.83819	12	10	6	LARS2		61.9642	40.4246	100
12.7846	5.9708	25.8999	14.7182	30.8899	25.633	9	10	6	LASP1		49.3613	23.0533	100
4.64951	5.24224	5.029	2.33225	2.73603	2.1499	3	9	11	LCLAT1		88.6933	100	95.9323
5.53981	9.26087	6.34331	3.84118	57.9267	1.87012	7	7	2	LCMT1		59.8195	100	68.4958
24.2254	37.9059	548.827	84.0364	285.741	917.342	17	13	7	LCN1		4.41403	6.90671	100
NaN	16.7601	14.5251	NaN	10.6506	NaN	0	4	1	LCN2		/	/	/
2762.25	2571.96	2116.76	1055.34	1043.45	467.212	19	29	13	LDB3		100	93.111	76.6318
214.764	249.713	274.472	140.094	141.076	76.8504	17	23	11	LDB3		78.2462	90.9794	100
10.1438	14.3686	13.208	5.19399	5.94036	3.67663	7	13	6	LDB3		70.5968	100	91.9222
262.509	3970.7	5787.14	820.288	8238.17	12572.9	19	29	13	LDHA		4.53607	68.6126	100
39.2961	47.4813	27.3226	135.195	657.008	301.756	19	22	11	LDHB		82.7612	100	57.5439
55.7512	57.2915	25.8215	60.1804	115.279	106.462	19	27	11	LDHD		97.3115	100	45.0704
1.60509	2.36257	1.88753	0.978517	2.08901	NaN	4	6	1	LEMD2		67.9382	100	79.8931
13.1646	13.011	55.2708	10.1497	3.55718	NaN	4	2	1	LEMD3		23.8183	23.5405	100
11.9447	8.66329	7.0025	10.9682	27.6062	5.41044	5	3	2	LENG8		100	72.5283	58.6243
1.30585	8.77139	NaN	11.2548	23.7716	NaN	3	10	0	LEPRE1		/	/	/
3.76171	4.01082	3.58458	NaN	NaN	NaN	1	1	1	LEPREL1		93.7891	100	89.3729
31.0759	12.2597	7.20326	34.1054	100.435	31.8873	19	26	12	LETM1		100	39.4507	23.1796
202.63	670.959	1147.3	631.502	717.538	2438.86	19	29	13	LGALS1		17.6614	58.4813	100
13.6626	18.0558	49.2585	25.0772	99.3605	221.878	13	11	7	LGALS3		27.7365	36.6552	100
18.4058	26.2079	15.522	13.4585	55.6709	18.1413	6	12	6	LGALS3BP		70.2301	100	59.2263
33.2261	21.4551	138.065	77.2111	140.495	481.523	14	14	7	LGALS7		24.0655	15.5398	100
42.9386	70.1603	2.04534	78.1052	NaN	NaN	3	1	1	LGALS9;LGALS9C;LGALS9B		61.2007	100	2.91523
63.6206	84.5919	46.9297	528.941	820.882	264.188	6	12	10	LGALSL		75.2088	100	55.4777
5.46677	2.25462	57.0742	4.30507	NaN	52.8309	2	1	4	LHPP		9.57836	3.95033	100
5.87954	12.8929	18.6217	6.09595	6.92451	74.6207	4	7	6	LIMA1		31.5735	69.2356	100
4.589	5.92656	17.5128	265.226	7.97422	15.9161	18	29	13	LIMCH1		26.2037	33.8413	100
2.57735	2.38321	2.68847	229.684	58.2008	1.40929	5	15	7	LIMCH1		95.8669	88.6457	100
20.6259	29.626	10.5079	32.6038	65.2033	46.0954	9	13	5	LIMS1		69.6212	100	35.4685
3.32092	1.8627	13.3484	1.20604	NaN	10.397	2	1	2	LIMS2		24.8788	13.9545	100
31.4306	32.4752	49.8654	24.4868	24.8386	65.2453	12	16	8	LIN7C		63.0308	65.1258	100
NaN	6.71959	0.95358	NaN	159.533	7.64497	0	6	3	LIPE		/	/	/
23.1904	33.7558	30.8733	14.7859	15.6147	15.9849	18	27	12	LMAN1		68.7006	100	91.4607
3.39006	6.99417	5.45445	0.913006	5.51523	2.13103	2	8	3	LMAN2		48.4698	100	77.9857
10.4315	4.65433	46.0202	5.59067	11.0653	32.885	5	16	6	LMAN2L		22.6672	10.1137	100
145.551	188.123	62.5784	220.092	137.607	117.638	19	29	13	LMCD1		77.3703	100	33.2646
485.081	448.324	462.087	356.727	718.36	385.7	19	29	13	LMNA		100	92.4224	95.2597
27.385	9.5304	13.2837	24.763	17.1535	81.1021	18	27	13	LMNB1		100	34.8015	48.5071
80.3672	145.031	127.792	118.483	594.719	78.639	19	29	13	LMNB2		55.4138	100	88.1134
10.0909	17.8848	5.58403	83.9892	84.8223	45.7867	18	28	11	LMO7		56.4217	100	31.2221
3.67362	0.858867	8.68328	4.47264	0.401404	NaN	2	2	1	LMO7		42.3069	9.89104	100
6.38124	3.20135	22.5743	173.08	45.6842	9.24767	5	16	9	LMOD1		28.2677	14.1814	100
34.0205	9.68224	9.01279	18.0502	5.96343	5.10755	19	27	9	LMOD2		100	28.46	26.4922
133.875	97.8931	125.047	395.183	700.007	219.204	19	29	13	LMOD3		100	73.1225	93.4053
21.1905	21.6366	47.5991	13.4466	239.456	17.898	19	28	13	LNP		44.5187	45.456	100
1.71911	1.69954	3.21085	1.76454	0.616086	2.35116	5	9	7	LNPEP		53.5406	52.9312	100
8.65737	7.11347	5.75031	3.73486	7.22208	5.38086	16	28	10	LOC285556		100	82.1666	66.421
26.3664	35.675	33.6695	28.4035	28.0924	28.3402	19	27	13	LONP1		73.9073	100	94.3782
97.5291	600.074	NaN	59.6746	195.875	NaN	3	3	0	LOR		/	/	/
60.4434	46.4294	22.5534	NaN	NaN	NaN	1	1	1	LOXL2		100	76.8147	37.3133
2.19882	17.0494	12.9069	19.5302	34.276	14.3358	7	4	2	LPCAT2		12.8967	100	75.7031
22.0993	15.6428	9.08919	15.9643	14.0426	6.19861	17	25	11	LPCAT3		100	70.784	41.1288
3.37693	3.84039	20.7681	2.73137	2.65328	11.5166	7	7	3	LPIN1		16.2602	18.4918	100
12.0072	4.36939	6.72762	NaN	0.441843	103.586	1	2	3	LPP		100	36.3897	56.0299
97.0717	183.898	53.5843	163.882	162.922	106.566	18	27	12	LRBA		52.7855	100	29.138
21.0276	23.3725	13.7453	13.5919	110.029	9.93277	2	4	5	LRG1		89.9671	100	58.8097
0.281088	0.397335	0.836924	0.149247	8.31619	0.393638	3	6	8	LRP1		33.5858	47.4756	100
40.1034	50.1429	89.7228	1229.21	1608.53	161.375	19	29	13	LRPAP1		44.697	55.8865	100
178.986	115.658	82.5153	67.6461	74.966	176.096	19	29	13	LRPPRC		100	64.6187	46.1016
4.68373	5.33369	4.93398	2.79442	47.0316	6.91783	8	11	6	LRRC14B		87.814	100	92.5059
21.9173	17.9537	5.9917	7.48331	19.4765	NaN	13	6	1	LRRC15		100	81.9156	27.3378
13.4091	19.5135	9.66332	7.71999	22.2139	7.16957	17	25	9	LRRC2		68.7172	100	49.5212
66.5267	46.3904	49.392	65.4573	77.4142	179.424	12	22	12	LRRC20		100	69.732	74.2439
12.7708	10.2254	9.30156	8.30151	15.6068	12.2345	16	27	7	LRRC32		100	80.0689	72.8347
49.0002	15.9595	3.97199	30.9712	17.5537	3.36961	18	24	9	LRRC39		100	32.5702	8.10606
61.182	0.992947	13.9385	82.4278	18374.5	NaN	2	6	1	LRRC40		100	1.62294	22.782
17.684	33.3617	30.0165	19.0993	33.5218	29.999	18	25	13	LRRC47		53.007	100	89.973
86.3027	123.738	NaN	69.4646	61.6806	NaN	2	5	0	LRRC4B;LRRC4C		/	/	/
3.10724	17.8433	8.81728	0.0726485	23.8316	10.2332	2	7	7	LRRC59		17.414	100	49.415
2.54804	3.0624	6.84346	298.598	36.1588	5.44881	15	15	6	LRRFIP1		37.2332	44.7494	100
3.59707	3.72313	2.84022	NaN	3.99902	737.915	1	6	4	LRRFIP2		96.6142	100	76.2859
6.87068	5.70715	5.29052	9.41626	0.652587	3.38233	3	2	2	LSM12		100	83.0653	77.0014
2.85407	12.9825	NaN	6.77833	20.3835	NaN	4	4	0	LSM14A		/	/	/
39.0602	17.6179	7.10767	42.1703	39.3557	NaN	2	4	1	LSM4		100	45.1044	18.1967
49.9408	47.397	75.073	21.7736	27.1828	33.3815	3	4	3	LSM6		66.523	63.1346	100
NaN	4.51313	22.4215	NaN	NaN	1.253	0	1	2	LSM7		/	/	/
9.70471	6.76345	11.0561	NaN	2.67657	NaN	1	3	1	LSM8		87.7767	61.1738	100
14.0129	17.1086	16.9004	13.4594	8.95507	6.2018	2	7	4	LSMEM1		81.9054	100	98.7832
17.5878	22.1803	12.0621	11.4837	9.7269	9.50168	10	10	3	LSMEM2		79.295	100	54.382
20.8857	4.62991	4.42843	12.999	25.024	6.50747	17	28	12	LSS		100	22.1679	21.2032
2.61136	5.40727	3.52894	12.8061	22.4645	24.6729	8	24	9	LTA4H		48.2935	100	65.2628
3.39541	3.93897	33.2345	3.24452	9.62707	34.6489	7	7	3	LTBP2		10.2165	11.8521	100
7.41568	4.46515	34.2963	8.31626	10.0259	39.4073	16	20	7	LTF		21.6224	13.0193	100
10.5099	7.69104	10.7614	4.66224	8.32652	25.1655	9	19	6	LUC7L2;C7orf55;C7orf55-LUC7L2		97.6634	71.469	100
6.18742	14.0203	17.6003	18.1367	10.65	22.9816	11	17	6	LUM		35.1551	79.6591	100
1.74786	5.03131	NaN	0.521418	6.16506	NaN	4	4	0	LUZP1		/	/	/
36.7796	15.175	175.393	71.1974	103.657	1182.49	11	10	6	LY6D		20.9698	8.652	100
76.5198	49.0926	1066.8	10.0553	251.359	1355.41	3	4	5	LYNX1		7.17284	4.60186	100
33.4748	51.6429	60.6497	227.372	90.5039	119.965	17	25	9	LYPLA1		55.1936	85.1495	100
35.163	14.3976	30.3713	14.2899	16.6194	20.5393	10	8	3	LYPLA2		100	40.9453	86.3728
12.0235	5.33351	4.34293	14.6569	4.23154	9.49708	9	8	3	LYPLAL1		100	44.3592	36.1205
23.7792	13.0791	61.398	7.28834	2.65463	NaN	5	3	1	LYRM4		38.7296	21.3022	100
58.8453	18.9788	38.7082	83.3455	15.8207	90.0915	12	16	3	LYRM5		100	32.2521	65.7796
600.402	506.627	299.782	530.683	226.446	1355	19	28	13	LYRM7		100	84.3813	49.9303
24.7711	24.6842	145.326	62.5096	95.5846	113.344	13	13	7	LYZ		17.0451	16.9854	100
68.2586	20.6875	NaN	4.00904	21.1006	NaN	2	2	0	LZIC		/	/	/
1.87627	1.2581	1.12117	17.2303	8.24011	1.76975	19	27	13	MACF1		100	67.0534	59.7552
163.96	233.111	222.229	302.224	147.098	1113.4	19	29	13	MACROD1		70.3357	100	95.3319
NaN	10.9346	3.31239	NaN	7.12279	1.75472	0	3	4	MAD1L1		/	/	/
1.67798	21.937	27.8474	0.515793	8.10729	1.6698	2	2	2	MAEA		6.02564	78.7758	100
3.97827	5.67394	6.43495	NaN	4.85295	18.0196	1	4	5	MAGED2		61.8228	88.1738	100
6.45064	5.63204	NaN	0.0301124	2.1529	NaN	2	2	0	MAGOHB;MAGOH		/	/	/
9.92603	7.86047	7.68322	3.88472	246.275	7.7449	5	5	3	MAGT1		100	79.1905	77.4048
18.7099	63.4758	67.9096	21.709	43.2848	NaN	4	2	1	MAMDC2		27.5512	93.4711	100
4.2177	1.95573	1.90521	4.34645	0.609072	4.6873	2	3	3	MAN2A2		100	46.3695	45.1718
NaN	3.48197	64.4155	NaN	11.6415	89.8866	0	12	2	MAN2B1		/	/	/
14.8233	9.29731	384.081	71.8442	137.64	1891.56	10	7	8	MAN2C1		3.85943	2.42066	100
14.8231	4.51743	3.80036	9.19748	NaN	1.3284	4	1	2	MANF		100	30.4755	25.638
74.5948	12.0018	4.97683	24.5604	12.706	24.0045	14	20	8	MAOA		100	16.0893	6.67181
432.451	237.684	148.922	241.76	138.945	53.387	19	28	13	MAOB		100	54.9621	34.4367
1.45774	4.6059	9.07666	10.954	42.4621	41.7086	12	20	10	MAP1A		16.0603	50.7444	100
0.790371	1.06663	2.63243	0.387216	1.24899	2.19335	11	16	5	MAP1B		30.0244	40.5188	100
13.6727	48.3212	58.0136	11.4591	18.9544	24.9733	11	13	4	MAP1LC3B;MAP1LC3B2		23.5681	83.293	100
5.93494	3.69066	1.97543	5.71321	5.59677	3.36171	5	6	4	MAP1S		100	62.1854	33.2847
6.68091	NaN	NaN	5.02162	NaN	NaN	19	0	0	MAP2		/	/	/
7.34581	14.7564	14.1841	17.5724	97.3927	59.3365	8	19	6	MAP2K1		49.7805	100	96.1216
4.28349	4.85191	14.3187	1.14116	20.6772	9.2477	2	7	2	MAP2K2		29.9153	33.885	100
2.56224	4.21088	6.87037	2.9194	4.75072	1.13475	6	13	4	MAP2K3		37.294	61.2905	100
14.5811	8.12084	11.194	12.0115	40.201	45.4066	4	16	8	MAP2K4		100	55.6945	76.7707
8.67619	44.1773	10.0238	53.9777	77.3578	27.0718	13	17	8	MAP2K6		19.6395	100	22.6899
85.9052	94.0344	116.312	1209.15	55.0676	267.978	19	29	13	MAP4		73.8574	80.8466	100
2.23631	2.15627	1.76215	1.65968	1.31338	3.84309	4	14	5	MAP4		100	96.4206	78.7973
81.0495	65.2394	NaN	86.1864	115.788	NaN	10	14	0	MAP4K4		/	/	/
4.39776	23.5725	11.1769	7.56431	32.501	NaN	4	2	1	MAP7D1		18.6563	100	47.4151
7.10896	9.53142	12.3095	10.7482	10.4485	18.6459	11	21	10	MAPK1		57.752	77.4317	100
80.3004	8.35444	27.991	48.1506	12.7309	74.5477	4	10	4	MAPK12		100	10.404	34.8578
5.06205	7.89634	6.38382	41.7611	7.27734	96.6799	4	11	9	MAPK14		64.1063	100	80.8454
1.1748	3.72406	11.3436	NaN	2.06501	11.849	1	3	5	MAPK3		10.3565	32.8295	100
6.79174	15.5856	25.9574	6.73819	52.665	33.4921	3	15	8	MAPK8IP3		26.1649	60.0431	100
4.14318	3.40854	16.1672	5.49776	34.1911	18.1172	7	9	3	MAPKAPK2		25.6271	21.0831	100
4.88741	9.94256	7.01575	15.3877	17.5065	5.95614	4	10	4	MAPRE1		49.1565	100	70.5628
11.3131	14.6851	39.9461	5.88805	8.03895	43.3993	10	12	7	MAPRE2		28.3209	36.7624	100
9.3624	6.17053	6.12837	NaN	4.17267	5.32358	1	11	6	MAPRE3		100	65.9075	65.4573
11.0559	48.0682	44.2963	11.6565	49.8556	54.8611	13	27	13	MAPT		23.0004	100	92.1531
4.39163	3.69562	12.3107	7.75677	5.44306	10.5345	10	5	2	MARS		35.6734	30.0197	100
10.7397	4.17338	NaN	3.15506	0.829795	NaN	2	3	0	MAST2;MAST3		/	/	/
16.9041	10.2908	15.467	79.2439	42.0553	68.4485	7	18	11	MAT2A		100	60.8773	91.4982
7.95812	5.48018	5.61077	4.4141	169.864	195.305	2	13	7	MAT2B		100	68.8628	70.5037
13.426	12.9059	28.1545	26.2317	12.4892	31.8164	19	24	12	MATR3		47.6868	45.8395	100
40.2476	20.3687	14.22	19.6806	16.5394	26.4804	17	26	12	MAVS		100	50.6085	35.3313
6712.13	25552.2	16040.5	21341.3	56376.6	68810.2	19	29	13	MB		26.2683	100	62.7753
23.3058	149.414	41.2611	196.288	1059.96	773.42	7	15	5	MB		15.5981	100	27.6153
89.9701	168.674	538.496	1928.45	695.88	1540.67	7	8	6	MBD2		16.7077	31.3233	100
9.27621	10.8983	16.9219	18.2431	30.7607	28.5313	7	15	8	MBNL1;MBNL2;MBLL		54.8178	64.4038	100
6.41886	7.08749	8.60294	13.8876	59.7697	7.05166	7	14	8	MCAM		74.6124	82.3845	100
14.5663	19.5816	167.139	60.8409	84.8598	115.541	17	16	5	MCAT		8.71506	11.7157	100
11.8097	25.5683	29.9674	24.408	20.1252	35.7543	8	17	6	MCC		39.4085	85.3203	100
23.0805	9.89805	40.5423	24.8393	5.84327	25.7667	19	25	5	MCCC1		56.9294	24.4141	100
16.2019	13.2685	18.1263	22.4433	12.9144	21.8843	18	25	12	MCCC2		89.3834	73.2004	100
117.649	64.88	38.708	170.917	43.7315	269.645	19	28	12	MCEE		100	55.147	32.9012
10.4135	12.8758	36.4521	11.7214	5.0622	11.9558	5	9	2	MCFD2		28.5676	35.3224	100
3.64486	2.14883	34.939	6.28775	1.06091	48.191	6	8	2	MCM3		10.4321	6.15023	100
3.77665	2.58666	47.9873	3.33701	9.08607	19.2731	2	6	3	MCM6		7.87011	5.39031	100
31.0455	19.7317	77.8552	187.957	120.595	117.406	12	20	7	MCMBP		39.876	25.3441	100
58.2597	8.5332	5.17418	30.9608	9.72832	18.2344	3	9	3	MCTS1		100	14.6468	8.88123
96.7624	31.4974	7.26368	98.8899	27.4965	12.3115	19	24	5	MCU		100	32.5513	7.50672
82.3555	604.421	415.178	1193.48	1204.42	1429.82	19	29	13	MDH1		13.6255	100	68.6903
77.2408	65.1587	16.58	50.7901	222.799	13.6959	4	12	3	MDH1		100	84.3579	21.4654
9443.63	9558.53	4746.82	9847.61	3840.16	28849.2	19	29	13	MDH2		98.7979	100	49.6605
15.2704	20.3739	19.322	37.5506	24.3772	132.371	14	25	11	ME1		74.9508	100	94.8371
32.6227	9.7142	15.9272	40.2434	11.7864	18.4223	19	22	12	ME2		100	29.7775	48.8224
1.35419	1.09396	2.95339	1.02095	19.5532	0.174465	7	3	2	ME3		45.8521	37.0408	100
4.31491	3.47299	4.18519	11.1093	2.68413	19.0984	12	12	5	MECP2		100	80.4881	96.9936
245.156	171.468	80.7145	227.08	83.4278	445.945	19	28	13	MECR		100	69.9426	32.9238
NaN	57.5561	NaN	NaN	32.8439	NaN	0	4	0	MEPCE		/	/	/
16.7697	15.3187	10.1707	14.2978	18.629	52.7202	16	17	11	MESDC2		100	91.3475	60.6496
12.0756	11.1579	6.35925	10.1097	5.62613	1.68314	6	4	2	METAP1		100	92.4005	52.6619
5.38402	10.4858	9.19364	5.72641	5.06774	5.21403	5	12	9	METAP2		51.3456	100	87.6768
63.018	129.415	271.953	22.8014	67.3319	215.627	18	27	13	METTL7A		23.1724	47.5875	100
16.4952	9.59261	9.53081	24.0328	97.0753	20.4667	18	24	9	MFF		100	58.1538	57.7792
3.53475	1.4677	9.79852	71.1831	0.305232	15.8516	5	2	5	MFGE8		36.0743	14.9788	100
1.79349	1.74406	2.43862	1.01195	1.06218	0.476292	5	10	2	MFN1		73.5453	71.5184	100
9.90106	8.2825	14.7249	9.07378	14.0822	37.188	17	26	11	MFN2		67.2402	56.2483	100
53.689	29.77	8.8749	NaN	NaN	NaN	1	1	1	MFSD10		100	55.4491	16.5302
234.771	212.651	221.801	85.1156	77.925	116.093	16	23	13	MGST2		100	90.5783	94.4755
942.405	946.318	834.011	1932.19	1150.86	1028.84	19	28	13	MGST3		99.5865	100	88.1322
1.17175	3.07303	0.954637	NaN	3.34459	NaN	1	5	1	MIA3		38.1299	100	31.065
12.3523	0.956086	14.8354	NaN	1.54925	NaN	1	4	1	MIB2		83.2622	6.44463	100
6.31414	2.35479	5.02218	7.35082	8.25119	4.36004	2	5	4	MICAL2		100	37.2939	79.5387
2.95894	2.59668	4.06884	1.40079	1.40419	0.653977	14	13	4	MICAL3		72.722	63.8188	100
NaN	7.00824	9.69026	NaN	5.29924	9.10977	0	4	3	MICALL1		/	/	/
9.73549	2.38033	25.7456	5.85018	3.43001	75.1997	14	14	4	MICU1		37.8143	9.24561	100
6.28379	4.90378	NaN	4.86614	3.46611	NaN	11	8	0	MICU2		/	/	/
6.61887	2.20772	2.06223	4.99794	1.38154	5.69336	2	3	3	MID1		100	33.3549	31.1568
6.64771	NaN	37.8718	NaN	NaN	13.7516	1	0	3	MIEN1		/	/	/
19.925	74.7741	32.904	11.7646	137.508	136.831	4	10	5	MIF		26.647	100	44.0045
4.0701	46.5148	NaN	NaN	NaN	NaN	1	1	0	MIOS		/	/	/
13.1385	11.6703	44.9563	78.0201	152.927	136.687	19	23	12	MIPEP		29.2249	25.9592	100
45.5766	40.1497	24.8881	24.3414	16.4992	0.77207	7	13	2	MKKS		100	88.0928	54.6072
NaN	31.9147	15.0497	NaN	19.0488	2.14097	0	3	2	MKNK1;DKFZp686E14208		/	/	/
29.5527	33.6289	90.0202	17.9658	46.8034	55.4174	18	28	12	MLEC		32.8289	37.357	100
1.9737	0.954772	NaN	0.545945	4.57664	NaN	3	7	0	MLLT4		/	/	/
3.68852	7.43311	NaN	NaN	356.372	NaN	1	4	0	MLX		/	/	/
11.2404	6.67867	2.51673	19.0394	5.51005	1.61631	19	13	4	MLYCD		100	59.4168	22.3901
20.2901	7.01904	7.00282	33.2569	5.56795	42.7982	17	12	7	MMAB		100	34.5935	34.5135
2.29315	2.32141	3.39838	3.40643	2.29935	0.659156	8	6	3	MME		67.4775	68.3093	100
4.15268	3.26624	11.1391	2.276	1.99365	9.15816	6	8	4	MMP28		37.2802	29.3223	100
15.9813	8.95448	18.6402	5.78231	4.17452	19.6371	3	5	2	MMS19		85.736	48.0386	100
6.81523	7.122	NaN	1.72798	4.78557	NaN	2	3	0	MNAT1		/	/	/
4.60927	3.72345	NaN	2.95557	2.51687	NaN	3	4	0	MNDA		/	/	/
36.9388	24.8147	34.9159	36.3613	12.2586	26.7297	6	6	5	MOB2		100	67.1779	94.5237
NaN	17.5665	NaN	NaN	9.28714	NaN	0	7	0	MOCS2		/	/	/
8.50298	6.6516	5.20052	23.7927	172.314	113.079	13	11	7	MOGS		100	78.2267	61.1611
19.8158	3.47939	8.60712	38.3336	28.7819	153.908	7	11	8	MOV10		100	17.5587	43.4357
328.534	123.433	104.318	250.284	284.137	252.006	12	23	10	MPC1;BRP44L		100	37.5708	31.7525
266.115	193.735	69.0082	202.727	122.29	151.1	19	27	13	MPC2		100	72.801	25.9317
3.8452	1.25361	NaN	3.35906	1.15292	NaN	3	6	0	MPDZ		/	/	/
15.4952	47.9443	32.0732	11.2889	25.455	40.7561	6	16	8	MPI		32.3191	100	66.8969
NaN	17.0242	31.894	NaN	16.2124	20.0089	0	13	6	MPP1		/	/	/
3.6293	10.6679	1.87525	2.24496	13.6462	6.4448	8	20	5	MPRIP		34.0207	100	17.5784
14.3479	14.1997	20.7624	33.5911	25.8196	27.3796	14	18	6	MPST		69.1052	68.3915	100
NaN	17.2135	1.74845	NaN	8.99514	NaN	0	8	1	MRE11A		/	/	/
17.4441	6.34328	46.6879	205.652	37.5268	60.2332	5	7	5	MRI1		37.3633	13.5866	100
9.79015	10.2009	7.28677	8.95654	5.91472	6.7354	17	22	10	MRPL1		95.9731	100	71.4324
7.65396	7.09586	9.26468	7.43676	15.1543	10.7638	12	6	5	MRPL11		82.6145	76.5905	100
18.8708	34.8451	156.499	4.3721	18.9001	93.4543	3	15	5	MRPL13		12.0581	22.2654	100
8.7675	34.2234	17.2012	54.2989	82.914	40.06	14	20	8	MRPL14		25.6184	100	50.2614
4.74404	6.91933	5.37922	18.6144	165.739	1.44731	11	10	2	MRPL15		68.5622	100	77.742
10.4093	11.7418	12.2223	34.9504	17.2862	38.6871	10	8	5	MRPL16		85.1669	96.0686	100
5.53569	5.28828	6.80321	2.90134	1.90778	NaN	12	11	1	MRPL17		81.3687	77.7321	100
8.55965	11.357	6.5645	4.59508	8.25903	2.82204	6	6	3	MRPL18		75.3688	100	57.8012
9.97041	14.3777	13.6654	6.49166	20.2873	14.8042	15	20	10	MRPL19		69.3463	100	95.046
9.90592	5.05075	8.68849	3.08513	10.3067	NaN	5	9	1	MRPL2		100	50.9872	87.7101
81.1202	14.4956	42.6744	41.973	249.202	9.04037	7	4	4	MRPL20		100	17.8693	52.6063
6.49282	6.9735	NaN	1.01213	2.50031	NaN	2	4	0	MRPL22		/	/	/
8.43669	12.8932	15.4112	120.298	70.2555	19.2458	16	22	8	MRPL23		54.7437	83.6613	100
7.14868	8.91702	7.39384	4.78673	10.31	2.61438	8	13	2	MRPL24		80.1689	100	82.9183
10.3443	12.5713	36.1939	23.6484	16.7047	45.177	7	5	2	MRPL27		28.5803	34.7332	100
8.95449	8.77337	53.9193	22.218	82.9664	28.6505	9	12	4	MRPL3		16.6072	16.2713	100
8.3897	12.5308	9.51432	9.63135	14.7055	NaN	5	12	1	MRPL30		66.9525	100	75.9274
29.2364	26.4	10.2508	12.4663	8.54744	4.20851	10	12	2	MRPL33		100	90.2982	35.0617
7.30574	5.91667	4.03414	6.85337	5.89691	3.98534	16	22	6	MRPL37		100	80.9866	55.2187
7.39536	4.80754	5.87288	3.61696	9.80816	5.98113	15	19	8	MRPL38		100	65.0075	79.413
5.68721	4.16701	1.75187	2.60658	9.68053	0.622509	9	14	3	MRPL39		100	73.2699	30.8036
11.5407	7.92307	5.24923	4.51353	23.7764	4.40564	13	18	3	MRPL4		100	68.6533	45.4846
6.53468	7.34006	42.6285	6.12796	2.25223	7.45044	11	8	2	MRPL40		15.3294	17.2187	100
27.3347	36.8838	121.413	18.9668	8.59773	NaN	10	5	1	MRPL41		22.5138	30.3788	100
6.86479	12.8505	14.5135	8.72086	10.1806	30.9304	13	18	3	MRPL43		47.2992	88.5415	100
4.23693	6.60795	4.63344	3.26233	5.96972	1.93911	7	14	3	MRPL44		64.1186	100	70.1192
5.00313	7.62781	2.48483	0.33503	6.82944	2.2972	2	7	5	MRPL45		65.5906	100	32.5759
11.3062	17.5022	39.9098	29.6984	31.6763	35.2016	15	21	8	MRPL46		28.3294	43.8543	100
12.4787	11.609	11.8749	7.21241	17.7545	5.70904	17	18	4	MRPL47		100	93.0304	95.1616
8.23833	8.22837	NaN	2.75706	4.77122	NaN	7	13	0	MRPL48		/	/	/
15.7572	16.9781	8.46873	8.62529	12.9262	11.5922	18	26	5	MRPL49		92.8087	100	49.8803
48.5527	19.6686	10.8286	1110.58	66.7455	891.9	10	16	5	MRPL50		100	40.5097	22.3028
17.6121	70.9626	86.2326	9.49465	61.6792	41.277	3	8	3	MRPL51		20.4239	82.2921	100
9.43714	14.8431	4.71564	8.54746	4.68055	NaN	3	7	1	MRPL53		63.5794	100	31.77
18.5716	16.9766	NaN	3.63208	4.77566	NaN	3	6	0	MRPL54		/	/	/
7.3456	11.8887	24.2194	1.53232	9.14436	18.5876	2	6	2	MRPL55		30.3294	49.0876	100
38.1543	39.9076	23.6741	16.611	25.5954	21.3068	12	18	8	MRPL57		95.6065	100	59.3222
4.47821	26.882	26.9847	2.36769	82.0151	40.1463	7	13	4	MRPL9		16.5954	99.6196	100
15.7393	7.14378	NaN	9.74974	2.68025	NaN	14	7	0	MRPS10		/	/	/
34.1729	32.9998	13.1254	163.842	104.293	18.5018	14	20	7	MRPS14		100	96.5672	38.4089
8.36973	11.1809	1451.49	6.59564	48.9219	2050.12	6	5	2	MRPS15		0.576632	0.77031	100
12.8976	17.4589	NaN	7.45621	15.2837	NaN	2	3	0	MRPS17;hCG_1984214		/	/	/
8.90123	12.7485	10.7809	4.38115	41.6823	2.12913	5	8	4	MRPS18A		69.8218	100	84.5663
9.65132	17.9896	126.136	13.5345	2322.03	4182.87	12	11	5	MRPS18B		7.65154	14.2621	100
6.88843	8.69905	13.1969	4.72374	9.21075	63.2041	11	17	9	MRPS2		52.1975	65.9176	100
18.511	18.2501	8.70863	11.679	14.2296	3.59673	8	11	4	MRPS21		100	98.5908	47.0458
18.4285	20.6901	8.69907	12.2073	9.78622	10.0168	19	25	10	MRPS22		89.0693	100	42.0447
16.4209	24.4849	11.1787	9.17992	132.969	261.852	16	23	8	MRPS23		67.0654	100	45.6554
78.7843	22.5355	10.8276	40.7694	186.486	31.8939	11	23	9	MRPS24		100	28.6041	13.7433
14.2826	14.8826	7.40712	7.97959	294.072	NaN	9	4	1	MRPS25		95.9683	100	49.7703
24.2887	10.9978	203.913	55.7908	150.834	207.752	12	11	4	MRPS26		11.9113	5.3934	100
6.75092	6.06952	11.1743	6.90761	9.42762	73.8013	17	21	9	MRPS27		60.4145	54.3166	100
27.8296	17.6903	104.31	101.957	104.777	50.5715	17	25	6	MRPS28		26.6797	16.9593	100
3.17462	5.39767	NaN	0.829697	6.63675	NaN	2	6	0	MRPS30		/	/	/
8.38144	8.99401	3.16084	6.95148	68.9451	1.51022	16	21	6	MRPS31		93.1891	100	35.1438
24.7484	17.7208	24.2608	59.0421	21.6287	5.74472	6	5	2	MRPS33		100	71.604	98.0299
13.188	9.78148	3.90227	21.0701	16.0555	1.06645	14	17	4	MRPS34		100	74.1697	29.5896
8.75499	8.60398	6.63275	4.23382	12.18	2.88704	15	20	8	MRPS35		100	98.2751	75.7596
708.85	354.862	202.807	319.527	802.006	299.6	19	29	13	MRPS36		100	50.0617	28.6107
3.11571	3.39904	1.19617	3.675	6.45566	0.0391519	13	10	2	MRPS5		91.6643	100	35.1915
23.0528	25.5656	31.2358	15.5296	24.3636	23.2812	16	23	7	MRPS6		73.8024	81.8471	100
18.8739	14.7809	6.39957	15.4333	15.3242	2.62997	16	20	8	MRPS7		100	78.3142	33.907
10.4121	7.63329	13.1443	12.293	15.4023	14.6921	15	19	9	MRPS9		79.2137	58.073	100
33.4682	19.9079	30.9158	62.5213	138.542	69.0516	18	21	9	MRRF		100	59.4831	92.3736
13.8794	8.22207	342.688	8.87567	18.9393	NaN	5	3	1	MSH2		4.05017	2.39929	100
18.5655	17.3134	21.9894	11.0656	13.1906	27.6023	12	15	8	MSI2		84.4291	78.7352	100
14.45	16.6373	29.4241	36.7849	75.9587	53.9191	19	28	13	MSN		49.1094	56.543	100
3.72222	4.74977	NaN	1.97445	5.07893	NaN	3	5	0	MSRA		/	/	/
31.852	14.1657	50.7683	123.635	13.5201	92.0131	14	16	7	MSRB2		62.74	27.9027	100
8.18307	4.61113	19.8952	5.9901	3.45016	2.81027	2	2	2	MSRB3		41.1309	23.1771	100
6.56103	2.16393	11.0383	3.01455	5.48523	2.66583	5	10	2	MTA2		59.4388	19.6038	100
3.38369	4.58136	9.36713	4.67946	2.75825	57.3023	3	4	4	MTAP		36.123	48.9089	100
1615	1040.08	802.5	749.141	1000.39	267.6	18	27	12	MT-ATP6		100	64.4014	49.6903
165.099	81.8404	NaN	71.0687	55.1907	NaN	10	7	0	MT-ATP8		/	/	/
263.989	163.432	110.804	152.516	160.764	39.149	19	28	13	MTCH2		100	61.9088	41.973
486.779	233.652	63.5469	815.322	421.869	104.566	14	21	7	MT-CO1		100	47.9996	13.0546
13319.3	11902.7	5620.01	4523.25	6171.3	1779.47	19	29	13	MT-CO2		100	89.3641	42.1944
93.647	320.772	184.041	587.704	1429.19	243.422	11	19	8	MT-CO3		29.1943	100	57.3745
126.821	95.6236	140.961	176.833	733.325	196.62	17	23	13	MT-CYB		89.9694	67.8371	100
[truncated: 1,859 more rows]
