# Supplementary material for: Protein profile of fiber types in human skeletal muscle: a single-fiber proteomics study
Source: Skelet Muscle. 2021 Nov 2;11:24. doi: 10.1186/s13395-021-00279-0 (PMC8561870; doi:10.1186/s13395-021-00279-0)
Supplement: Supplementary file 2 — Additional file 2: Dataset 2. Human muscle proteins showing a statistically significant difference between fiber types. [file 13395_2021_279_MOESM2_ESM.xlsx]

## Sheet: Foglio1
Dataset 2				Human muscle proteins showing a statistically significant difference between fiber types
Gene name	Protein name	Type 1	Type 2A	Type 2X	ANOVA P value	Significant pairs		type 1 specific	type 2a specific	type 2x specific	type 1-2a specific	type 2a-2x specific	1>2a>2x	2x>2a>1	other patterns		Majority protein IDs
CASQ2	Calsequestrin-2	3133.38	382.112	116.708	3.11562e-17	2a>2x;1>2x;1>2a		1									O14958;O14958-2
LRRC39	Leucine-rich repeat-containing protein 39	48.6041	15.9548	3.97199	1.08368e-07	2a>2x;1>2x;1>2a		1									Q96DD0;Q96DD0-2
MCU	Calcium uniporter protein, mitochondrial	96.7624	31.4145	7.26368	1.22556e-07	2a>2x;1>2x;1>2a		1									Q8NE86;Q8NE86-3;Q8NE86-2;S4R468
IDI1	Isopentenyl-diphosphate Delta-isomerase 1	25.2795	8.40146	2.34205	0.00164737	1>2x;1>2a		1									Q13907;Q13907-2;C9JKM8
ANP32B	Acidic leucine-rich nuclear phosphoprotein 32 family member B	102.093	26.7217	12.3805	4.34854e-05	1>2x;1>2a		1									Q92688;Q92688-2
CD36	Platelet glycoprotein 4	110.114	35.7792	22.343	0.000980022	1>2a;1>2x		1									P16671;E7EU05;P16671-3;E9PLT1;P16671-4;P16671-2
CYB5R1	NADH-cytochrome b5 reductase 1	3901.42	1001.72	953.923	1.07924e-08	1>2a;1>2x		1									Q9UHQ9;H7C0R7
HNRNPM	Heterogeneous nuclear ribonucleoprotein M	200.27	33.2283	28.9584	2.83858e-05	1>2x;1>2a		1									P52272;P52272-2;A0A087X0X3
LMOD2	Leiomodin-2	34.0205	9.68224	9.01279	0.000149962	1>2a;1>2x		1									Q6P5Q4
LSS	Lanosterol synthase	20.8857	4.62947	4.22425	5.70904e-06	1>2x;1>2a		1									P48449;P48449-3;P48449-2;A0A0G2JQD0
MAOA	Amine oxidase [flavin-containing] A	74.2952	11.8072	4.80858	2.12675e-07	1>2x;1>2a		1									P21397;P21397-2
MYL5	Myosin light chain 5	2541.74	82.71	27.884	1.94221e-08	1>2x;1>2a		1									Q02045;D6RJ91;D6RA88
MYOM3	Myomesin-3	1939.79	481.037	169.805	2.08444e-09	2a>2x;1>2x;1>2a		1									Q5VTT5;Q5VTT5-2
MYOZ2	Myozenin-2	1592.06	36.4325	27.2875	2.09016e-15	1>2a;1>2x		1									Q9NPC6
PGM5	Phosphoglucomutase-like protein 5	66.8151	11.5896	5.5314	1.32699e-08	1>2x;1>2a		1									Q15124;Q15124-2
PLG	Plasminogen;Plasmin heavy chain A;Activation peptide;Angiostatin;Plasmin heavy chain A, short form;Plasmin light chain B	34.7347	5.91653	3.41624	1.23453e-07	1>2x;1>2a		1									P00747
PLIN5	Perilipin-5	21.8621	2.94369	1.86464	7.84133e-06	1>2x;1>2a		1									Q00G26
PLN	Cardiac phospholamban	1867.48	558.584	192.379	0.000147633	1>2x;1>2a		1									P26678
SLC35A4	SLC35A4 upstream open reading frame protein	97.5323	17.0846	14.0421	1.38176e-05	1>2x;1>2a		1									L0R6Q1
TNNC1	Troponin C, slow skeletal and cardiac muscles	61876.7	189.219	169.958	2.10615e-16	1>2x;1>2a		1									P63316;C9JDI3
TNNI1	Troponin I, slow skeletal muscle	51247.8	411.606	369.505	9.41823e-21	1>2x;1>2a		1									P19237;A0A087WT47;G3V489;G3V4F8
USP13	Ubiquitin carboxyl-terminal hydrolase 13	10.3072	2.93937	1.71574	0.001943	1>2x;1>2a		1									Q92995;Q92995-2;H7C5J3
CES2	Cocaine esterase;Carboxylic ester hydrolase	42.5817	6.32091	6.86004	1.41306e-06	1>2a;1>2x		1									O00748;A0A024R6X1;O00748-2;J3QSC0
CPS1	Carbamoyl-phosphate synthase [ammonia], mitochondrial	85.8358	3.21536	8.3115	4.2332e-06	1>2a;1>2x		1									P31327;P31327-3;P31327-2
FIP1L1	Pre-mRNA 3-end-processing factor FIP1	42.8599	6.19635	9.82012	1.50105e-05	1>2a;1>2x		1									Q6UN15;Q6UN15-3;Q6UN15-5;Q6UN15-4
MYL2	Myosin regulatory light chain 2, ventricular/cardiac muscle isoform	66804.4	120.798	616.447	1.80329e-13	1>2a;1>2x		1									P10916;G3V1V8
MYL3	Myosin light chain 3	62341.8	5355.38	6341	6.86698e-11	1>2a;1>2x		1									P08590
MYL6B	Myosin light chain 6B	2338.79	147.821	169.062	1.43755e-11	1>2a;1>2x		1									P14649;F8W1I5
PDLIM1	PDZ and LIM domain protein 1	387.929	13.389	22.1348	8.91197e-12	1>2a;1>2x		1									O00151
SPTLC2	Serine palmitoyltransferase 2	805.453	12.6127	13.7163	7.89663e-13	1>2a;1>2x		1									O15270;H0YJV2
RDH11	Retinol dehydrogenase 11	69.7664	719.79	1.88273	0.000987951	2a>2x;2a>1			1								Q8TC12;Q8TC12-2;Q8TC12-3;G3V2G6
AIMP1	Aminoacyl tRNA synthase complex-interacting multifunctional protein 1;Endothelial monocyte-activating polypeptide 2	11.5744	43.6476	9.73076	0.00267335	2a>1;2a>2x			1								Q12904;Q12904-2
ACTN3	Alpha-actinin-3	74.2871	2403.14	8461.33	4.03838e-06	2a>1;2x>1;2x>2a				1							Q08043;A0A087WSZ2
PDLIM7	PDZ and LIM domain protein 7	123.12	463.555	1503.22	9.24473e-10	2a>1;2x>1;2x>2a				1							Q9NR12-2
ADPRHL2	Poly(ADP-ribose) glycohydrolase ARH3	4.75418	6.38301	19.7626	0.00553981	2x>1;2x>2a				1							Q9NX46
AGMAT	Agmatinase, mitochondrial	21.5917	49.754	454.15	1.38667e-07	2a>1;2x>1;2x>2a				1							Q9BSE5
ASB2	Ankyrin repeat and SOCS box protein 2	1.83545	3.85371	381.807	2.00488e-05	2x>1;2x>2a				1							Q96Q27;Q96Q27-2;G3V2Z2
BYSL	Bystin	6.58889	8.45605	159.283	0.00100145	2x>1;2x>2a				1							Q13895;F8WBL2;H7BY94
DOCK1	Dedicator of cytokinesis protein 1	1.44988	1.59786	13.6644	0.000244588	2x>2a;2x>1				1							A0A096LNH6;Q14185
GDE1	Glycerophosphodiester phosphodiesterase 1	4.68767	4.73846	14.6922	0.000666906	2x>2a;2x>1				1							Q9NZC3
GNAS	Guanine nucleotide-binding protein G(s) subunit alpha isoforms XLas;Guanine nucleotide-binding protein G(s) subunit alpha isoforms short	4.94423	7.22023	25.2	6.70278e-06	2x>1;2x>2a				1							Q5JWF2-2;P63092-2
HNRNPD	Heterogeneous nuclear ribonucleoprotein D0	65.5289	79.0954	263.509	0.0023348	2x>1;2x>2a				1							Q14103;Q14103-3;H0Y8G5;H0YA96;D6RAF8;Q14103-4;Q14103-2;D6RD83
IGKV3-20	Ig kappa chain V-III region WOL;Ig kappa chain V-III region SIE;Ig kappa chain V-III region HAH;Ig kappa chain V-III region GOL;Ig kappa chain V-III region Ti;Ig kappa chain V-III region HIC	21.1228	35.6467	227.5	0.00132388	2x>1;2x>2a				1							P01623;P01620;P18135;A0A0B4J1Z6;P04206;P01622;P18136
MRPL40	39S ribosomal protein L40, mitochondrial	6.53468	7.33164	42.3017	0.000843403	2x>1;2x>2a				1							Q9NQ50
MYLK2	Myosin light chain kinase 2, skeletal/cardiac muscle	25.1102	46.6702	444.792	0.000880445	2x>1;2x>2a				1							Q9H1R3
PDIA6	Protein disulfide-isomerase A6	54.0341	65.5666	220.657	0.000113164	2x>1;2x>2a				1							Q15084;Q15084-3;Q15084-4;Q15084-5;Q15084-2
POF1B	Protein POF1B	11.0669	12.3257	130.444	0.00425723	2x>1;2x>2a				1							Q8WVV4-1;Q8WVV4
PQLC1	PQ-loop repeat-containing protein 1	19.7841	22.1121	79.6713	0.000191289	2x>1;2x>2a				1							Q8N2U9;Q8N2U9-2;K7ERV4
PRH1	Salivary acidic proline-rich phosphoprotein 1/2;Salivary acidic proline-rich phosphoprotein 1/2;Salivary acidic proline-rich phosphoprotein 3/4;Peptide P-C	50.3662	78.563	2173.71	0.000108425	2x>1;2x>2a				1							P02810;A0A087WYF5;A0A0A0MT31;A0A087WYT0;A0A087WV42;A0A087WZY1
PRPS1;PRPS2	Ribose-phosphate pyrophosphokinase 1;Ribose-phosphate pyrophosphokinase 2	22.6842	39.4346	122.576	4.80151e-06	2x>1;2x>2a				1							P60891;B1ALA9;P60891-2;P11908;P11908-2
PRPSAP2	Phosphoribosyl pyrophosphate synthase-associated protein 2	3.59463	6.01424	19.0288	0.00249364	2x>1;2x>2a				1							O60256;O60256-3;E7EPA1;O60256-4;O60256-2;C9K0K7;I3L0S1
SAR1B;DKFZp434B2017	GTP-binding protein SAR1b	115.039	152.997	480.37	1.53939e-06	2x>1;2x>2a				1							Q9Y6B6;D6RD69;Q9H029;D6R9R5
SMPD4	Sphingomyelin phosphodiesterase 4	0.930394	2.70983	73.7777	0.00543789	2x>1;2x>2a				1							Q9NXE4;H7C1Q6;H7BXF4;B1PBA3;Q9NXE4-5;Q9NXE4-9;Q9NXE4-10;Q9NXE4-7;Q9NXE4-8;Q9NXE4-3;Q9NXE4-6;Q9NXE4-2;Q9NXE4-4;H7C0W5
USP15	Ubiquitin carboxyl-terminal hydrolase 15	0.941648	1.52518	10.5009	0.000395272	2x>1;2x>2a				1							Q9Y4E8;Q9Y4E8-2;Q9Y4E8-3
CAPZA1	F-actin-capping protein subunit alpha-1	10.395	10.0054	61.2269	9.1493e-07	2x>1;2x>2a				1							P52907
CD58	Lymphocyte function-associated antigen 3	39.4148	14.0865	1787.75	0.000212665	2x>2a;2x>1				1							P19256-3;P19256;B1AMW1;P19256-2
CNP	2,3-cyclic-nucleotide 3-phosphodiesterase	5.75543	3.92772	34.7987	0.00456815	2x>2a;2x>1				1							P09543;P09543-2
GGCT	Gamma-glutamylcyclotransferase	25.0073	19.9739	165.11	0.00298482	2x>2a;2x>1				1							O75223;M0QZK8;B8ZZK2;H7BZK5
GTF2F1	General transcription factor IIF subunit 1	9.01745	8.76033	147.535	0.00189	2x>1;2x>2a				1							P35269;M0QXD6;M0R0Z3;M0R0R9
HNRNPA1;HNRNPA1L2	Heterogeneous nuclear ribonucleoprotein A1;Heterogeneous nuclear ribonucleoprotein A1, N-terminally processed;Heterogeneous nuclear ribonucleoprotein A1-like 2	58.0209	58.0079	300.282	1.99819e-05	2x>2a;2x>1				1							P09651;F8W6I7;P09651-2;P09651-3;F8VZ49;Q32P51;F8VTQ5
OMA1	Metalloendopeptidase OMA1, mitochondrial	4.27478	3.63406	59.3651	0.00235641	2x>2a;2x>1				1							Q96E52;Q96E52-2;H7BZX2
ORM1	Alpha-1-acid glycoprotein 1	22.4075	13.8261	221.72	3.69558e-06	2x>2a;2x>1				1							P02763
PIGR	Polymeric immunoglobulin receptor;Secretory component	4.52926	3.6835	25.929	0.00176495	2x>2a;2x>1				1							P01833
POPDC2	Popeye domain-containing protein 2	36.3362	20.824	863.74	0.00505222	2x>2a;2x>1				1							Q9HBU9
PPP1R8	Nuclear inhibitor of protein phosphatase 1;Activator of RNA decay	14.6085	14.4223	63.0918	0.00349084	2x>2a;2x>1				1							Q12972;Q12972-2;A0A0A0MT09
PTBP1	Polypyrimidine tract-binding protein 1	3.64135	3.56343	34.1093	0.00322541	2x>1;2x>2a				1							P26599;P26599-2;P26599-3;A6NLN1;A0A0D9SF20;K7EK45
RAB10	Ras-related protein Rab-10	153.579	133.551	710.289	0.00373156	2x>1;2x>2a				1							P61026
SMIM12	Small integral membrane protein 12	36.321	21.3551	138.555	0.00254647	2x>2a;2x>1				1							Q96EX1;E5RH51
TMEM159	Promethin	86.8776	31.0887	8464.9	8.95607e-07	2x>2a;2x>1				1							I3NI23;Q96B96-2;Q96B96;I3NI21;I3L288
UBE3A	Ubiquitin-protein ligase E3A	3.19259	2.76073	12.4963	0.00253235	2x>2a;2x>1				1							Q05086;Q05086-3;Q05086-2;A0A0D9SG77
CLCC1	Chloride channel CLIC-like protein 1	554.025	14.7944	6727.87	0.000180072	1>2a;2x>2a;2x>1				1							Q96S66;Q96S66-2;Q96S66-4;Q96S66-3
DNAJA4	DnaJ homolog subfamily A member 4	11.5064	5.32693	110.484	2.8083e-05	1>2a;2x>2a;2x>1				1							Q8WW22;Q8WW22-2;Q8WW22-3;F5H170
TFRC	Transferrin receptor protein 1;Transferrin receptor protein 1, serum form	4.74267	1.67743	15.8701	3.84668e-05	1>2a;2x>2a;2x>1				1							P02786;G3V0E5
ACOT9	Acyl-coenzyme A thioesterase 9, mitochondrial	36.0515	20.3869	5.80876	1.94534e-05	2a>2x;1>2x					1						Q9Y305;Q9Y305-2;Q9Y305-4;Q9Y305-3;H7C5Q2
ALDH6A1	Methylmalonate-semialdehyde dehydrogenase [acylating], mitochondrial	73.3786	45.4925	14.0472	4.23547e-05	2a>2x;1>2x;1>2a					1						Q02252;Q02252-2;G3V4Z4
ANKRD2	Ankyrin repeat domain-containing protein 2	201.683	259.009	33.5032	3.91613e-05	1>2x;2a>2x					1						A0A0A0MRN9;Q9GZV1;Q5T457;Q9GZV1-2
HAPLN1	Hyaluronan and proteoglycan link protein 1	43.1505	67.5881	2.91323	0.00375967	1>2x;2a>2x					1						P10915;D6RC59;D6RAK7;D6RBX9;D6RG04;D6RBS1;D6RFI7
DDAH1	N(G),N(G)-dimethylarginine dimethylaminohydrolase 1	2.42376	13.3823	71.0537	0.00461444	2a>1;2x>1						1					O94760;O94760-2
AK1	Adenylate kinase isoenzyme 1	121.107	996.195	1240.13	0.000525167	2a>1;2x>1						1					P00568;Q5T9B7;H0Y4J6
ALDH1L1	Cytosolic 10-formyltetrahydrofolate dehydrogenase	3.27667	20.2714	23.9786	0.00145902	2a>1;2x>1						1					O75891;O75891-3;O75891-2
ALDOA	Fructose-bisphosphate aldolase A;Fructose-bisphosphate aldolase	1483.85	21545.9	23892	7.33845e-07	2a>1;2x>1						1					P04075;J3KPS3;H3BQN4;P04075-2;H3BUH7;H3BR04;H3BMQ8
ANXA5	Annexin A5;Annexin	8.31896	35.4969	71.0418	0.00448519	2a>1;2x>1						1					P08758;D6RBE9;D6RBL5
APOBEC2	Probable C->U-editing enzyme APOBEC-2	240.945	769.881	912.71	0.00269012	2a>1;2x>1						1					Q9Y235
ATP2A1	Sarcoplasmic/endoplasmic reticulum calcium ATPase 1	148.361	9106.65	13760.3	1.90358e-25	2a>1;2x>1						1					O14983;O14983-2;O14983-3
CD38	ADP-ribosyl cyclase/cyclic ADP-ribose hydrolase 1	3.54143	17.733	42.6567	3.23492e-08	2a>1;2x>1;2x>2a						1					P28907;H0Y950
DYNC2H1	Cytoplasmic dynein 2 heavy chain 1	4.94617	15.019	22.8664	4.28661e-05	2a>1;2x>1						1					Q8NCM8;Q8NCM8-2
EEF2	Elongation factor 2	57.6312	184.546	205.211	0.00053111	2a>1;2x>1						1					P13639
ENO3	Beta-enolase;Enolase	2388.03	12082.9	13592.2	7.53842e-06	2a>1;2x>1						1					P13929;P13929-2;P13929-3;E5RGZ4
EPM2A	Laforin	13.3174	46.5565	71.0329	1.02543e-06	2a>1;2x>1						1					O95278;O95278-2;O95278-3;O95278-5;H0Y6I8;O95278-8
ERC1	ELKS/Rab6-interacting/CAST family member 1	5.87759	846.271	1767.18	0.00089105	2a>1;2x>1						1					Q8IUD2;X6RM00;G8JLD3;X6RLX0;Q8IUD2-4;Q8IUD2-2;Q8IUD2-3
FBP2	Fructose-1,6-bisphosphatase isozyme 2	16.9258	329.996	435.305	0.000454639	2a>1;2x>1						1					O00757
GAPDH	Glyceraldehyde-3-phosphate dehydrogenase	6.97688	58.8879	75.497	2.7521e-06	2a>1;2x>1						1					P04406;E7EUT5
GPD1	Glycerol-3-phosphate dehydrogenase [NAD(+)], cytoplasmic	65.7067	326.077	780.898	0.00381684	2a>1;2x>1						1					P21695;P21695-2
GPD2	Glycerol-3-phosphate dehydrogenase, mitochondrial	54.8883	167.567	298.856	6.67358e-09	2a>1;2x>1;2x>2a						1					P43304;P43304-2
GPI	Glucose-6-phosphate isomerase	53.4917	602.126	1064.62	0.00476012	2a>1;2x>1						1					P06744;A0A0A0MTS2;P06744-2;K7EQ48
HMCN2	Hemicentin-2	0.761858	3.81297	7.78618	1.97909e-05	2a>1;2x>1;2x>2a						1					A0A096LP30;Q8NDA2;Q8NDA2-3;Q8NDA2-2
HSP90AA1	Heat shock protein HSP 90-alpha	26.5018	81.811	138.687	0.00102088	2a>1;2x>1						1					P07900;P07900-2
HSP90AB2P	Putative heat shock protein HSP 90-beta 2	6.18232	22.5218	26.3228	8.50765e-05	2a>1;2x>1						1					Q58FF8
LDHA	L-lactate dehydrogenase A chain	262.509	3970.7	5787.14	1.80271e-06	2a>1;2x>1						1					P00338;P00338-3;P00338-4;P00338-2;P00338-5
LGALS1	Galectin-1	202.631	670.959	1147.3	0.00481988	2a>1;2x>1						1					P09382
MAEA	Macrophage erythroblast attacher	1.63787	21.1747	27.8224	0.00381347	2a>1;2x>1						1					B4DQT1;Q7L5Y9;Q7L5Y9-2;B4DVN3;E7ESC7;Q7L5Y9-3;D6RIB6;Q7L5Y9-4
MAP1LC3B;MAP1LC3B2	Microtubule-associated proteins 1A/1B light chain 3B;Microtubule-associated proteins 1A/1B light chain 3 beta 2	13.6727	48.3212	57.912	0.000324001	2a>1;2x>1						1					Q9GZQ8;A6NCE7;H3BTL1
MYBPC2	Myosin-binding protein C, fast-type	24.5786	4284.32	12766.5	3.79896e-24	2a>1;2x>1;2x>2a						1					Q14324
MYL7	Myosin regulatory light chain 2, atrial isoform	14.6327	565.352	724.958	1.11578e-09	2x>1;2a>1						1					H7BZE4
MYLPF	Myosin regulatory light chain 2, skeletal muscle isoform	1157.48	66901.1	68573.7	4.71964e-20	2a>1;2x>1						1					Q96A32
NPEPPS	Puromycin-sensitive aminopeptidase	24.9224	112.27	147.155	0.00183355	2a>1;2x>1						1					P55786;E9PLK3;P55786-2
PADI2	Protein-arginine deiminase type-2	80.3946	299.784	375.934	0.000858404	2a>1;2x>1						1					Q9Y2J8;Q9Y2J8-2
PFKM	ATP-dependent 6-phosphofructokinase, muscle type	265.975	1709.37	1752.72	1.42606e-07	2a>1;2x>1						1					P08237;P08237-3;P08237-2
PGM1	Phosphoglucomutase-1	0.649382	6.1284	15.8742	2.81882e-05	2a>1;2x>1;2x>2a						1					P36871;P36871-3
PHKB	Phosphorylase b kinase regulatory subunit beta	24.108	212.287	248.367	4.4241e-09	2a>1;2x>1						1					Q93100;Q93100-2;Q93100-4;Q93100-3
PHKG1	Phosphorylase b kinase gamma catalytic chain, skeletal muscle/heart isoform	42.4603	230.243	304.161	8.481e-07	2a>1;2x>1						1					Q16816;F6VCX5;Q16816-2
PKM	Pyruvate kinase PKM;Pyruvate kinase	488.947	5197.9	8660.64	1.56164e-06	2a>1;2x>1						1					P14618-2;H3BTN5;H3BR70;H3BQ34
PLBD1	Phospholipase B-like 1;Phospholipase B-like 1 chain A;Phospholipase B-like 1 chain B;Phospholipase B-like 1 chain C	9.58172	45.392	77.7297	0.00453236	2x>1;2a>1						1					Q6P4A8;F5H053
PPP3CA	Serine/threonine-protein phosphatase 2B catalytic subunit alpha isoform;Serine/threonine-protein phosphatase	4.16366	12.9286	28.2857	4.85209e-05	2a>1;2x>1						1					Q08209;Q08209-2;Q08209-3;E7ETC2;Q08209-5;Q08209-4
PRKAR1A	cAMP-dependent protein kinase type I-alpha regulatory subunit;cAMP-dependent protein kinase type I-alpha regulatory subunit, N-terminally processed	61.6178	260.938	301.692	3.99237e-05	2a>1;2x>1						1					P10644;P10644-2;K7EPB2;K7EIE5;K7EID3;K7EJ40;K7EK41
PSMC4	26S protease regulatory subunit 6B	12.0987	39.9256	51.2961	8.6978e-06	2a>1;2x>1						1					P43686;P43686-2
PSMC6	26S protease regulatory subunit 10B	10.1564	36.3936	51.1857	0.000294603	2a>1;2x>1						1					P62333;A0A087X2I1;H0YJC0
PYGM	Glycogen phosphorylase, muscle form	2372.21	7842.37	10155.4	2.65368e-14	2a>1;2x>1						1					P11217;P11217-2
ROCK2	Rho-associated protein kinase 2	0.738471	4.86368	7.41495	0.00116138	2a>1;2x>1						1					O75116;E9PF63;Q14DU5
RPS6KA3	Ribosomal protein S6 kinase alpha-3	2.97571	13.5064	20.1409	4.89625e-05	2x>1;2a>1						1					P51812
RYR3	Ryanodine receptor 3	0.340103	5.68459	16.7194	0.000428156	2a>1;2x>1						1					Q15413;A0A087X080;Q15413-2;Q15413-3
SLC16A3	Monocarboxylate transporter 4	46.217	152.973	158.893	1.6285e-09	2a>1;2x>1						1					O15427;J3QQV2;J3QSC3
TECR	Very-long-chain enoyl-CoA reductase	48.0276	168.815	253.619	1.36249e-05	2a>1;2x>1						1					Q9NZ01
TNNC2	Troponin C, skeletal muscle	953.152	81500.4	89661.7	8.17058e-25	2a>1;2x>1						1					P02585;C9J7T9
TNNI2	Troponin I, fast skeletal muscle	118.826	35012.7	41049.8	1.8404e-21	2a>1;2x>1						1					P48788;A0A087WXS0;P48788-2
TUBB4B	Tubulin beta-4B chain	88.7958	321.031	691.606	0.0015344	2a>1;2x>1						1					P68371
UBE2I	SUMO-conjugating enzyme UBC9	7.37696	33.6056	33.6399	0.000269442	2a>1;2x>1						1					P63279;H3BQQ9;B0QYN7;H3BPC4
WDR11	WD repeat-containing protein 11	76.4741	733.228	1307.17	0.000493259	2a>1;2x>1						1					Q9BZH6;S4R3Z0
SPCS2	Signal peptidase complex subunit 2	7.65181	203.637	40.4544	0.0056184	2x>1;2a>1						1					E9PI68;Q15005;E9PL01;A0A087WUC6;E9PRB9
ACY1;ABHD14A-ACY1	Aminoacylase-1	2.66525	14.3595	10.773	0.000636287	2x>1;2a>1						1					Q03154;C9JMV9;Q03154-2;Q03154-4;Q03154-3;C9JYZ0
ADSL	Adenylosuccinate lyase	6.47998	106.353	95.7898	0.000533185	2a>1;2x>1						1					P30566;A0A0A6YY92;P30566-2;A0A096LNY6
ANKRD35	Ankyrin repeat domain-containing protein 35	8.34788	219.438	198.203	0.00516655	2x>1;2a>1						1					Q8N283;F6XZD3
EEF1A2	Elongation factor 1-alpha 2	223.761	964.154	748.363	0.00391659	2a>1;2x>1						1					Q05639
ESD	S-formylglutathione hydrolase	53.6805	173.79	162.776	0.000494332	2a>1;2x>1						1					P10768;X6RA14;H7BZT7
FHOD1	FH1/FH2 domain-containing protein 1	20.1411	93.6115	77.328	1.57831e-08	2x>1;2a>1						1					Q9Y613
FNDC1	Fibronectin type III domain-containing protein 1	6.08377	46.4875	25.1074	8.89026e-06	2x>1;2a>1						1					Q4ZHG4;J3KNQ2;Q4ZHG4-2
FTH1	Ferritin heavy chain;Ferritin heavy chain, N-terminally processed;Ferritin	15.6989	337.16	334.619	3.3789e-08	2a>1;2x>1						1					P02794;G3V192;G3V1D1
GDI2	Rab GDP dissociation inhibitor beta	12.4763	76.5919	57.0175	0.000805765	2a>1;2x>1						1					P50395;P50395-2;Q5SX87
MYL1	Myosin light chain 1/3, skeletal muscle isoform	7974.68	33756.4	32551.2	7.71071e-10	2a>1;2x>1						1					P05976-2
PGK1	Phosphoglycerate kinase 1	202.831	2240.84	2105.99	0.000179159	2a>1;2x>1						1					P00558;P00558-2
SCAF8	Protein SCAF8	3.0004	113.1	96.596	0.000878876	2a>1;2x>1						1					Q9UPN6;A0A0A0MT33;Q9UPN6-2
SNTB1	Beta-1-syntrophin	41.8454	1469.52	698.675	9.02825e-08	2x>1;2a>1						1					Q13884;Q13884-2
TNC	Tenascin	2.54241	8.49643	8.44014	0.00467472	2x>1;2a>1						1					P24821-4;P24821;J3QSU6;E9PC84;P24821-2;F5H7V9;P24821-5;P24821-3;P24821-6
TNNT3	Troponin T, fast skeletal muscle	213.912	34155.5	33501.1	7.52847e-26	2x>1;2a>1						1					P45378-6
TPI1	Triosephosphate isomerase	362.76	1916.74	1757.42	0.00326347	2a>1;2x>1						1					P60174;P60174-1;P60174-4;U3KPZ0
TPM1	Tropomyosin alpha-1 chain	812.882	34785	25658.3	2.21125e-19	2x>1;2a>1						1					P09493-10;P09493-4
UNC45B	Protein unc-45 homolog B	18.0307	87.0883	77.6334	4.02958e-06	2a>1;2x>1						1					Q8IWX7;Q8IWX7-3;Q8IWX7-2
BCKDHB	2-oxoisovalerate dehydrogenase subunit beta, mitochondrial	20.8623	7.36142	2.24714	0.00319695	1>2x;1>2a							1				P21953
ACAA2	3-ketoacyl-CoA thiolase, mitochondrial	1225.63	667.304	320.169	1.33271e-05	1>2x;1>2a							1				P42765;A0A0B4J2A4
ACADS	Short-chain specific acyl-CoA dehydrogenase, mitochondrial	823.507	361.222	169.168	2.66376e-06	1>2x;1>2a							1				P16219;E9PE82
ACAT1	Acetyl-CoA acetyltransferase, mitochondrial	3850.75	2393.08	1273.71	0.0020097	1>2x;1>2a							1				P24752
ACOT2;ACOT1	Acyl-coenzyme A thioesterase 2, mitochondrial	1224	830.754	304.565	0.00175903	1>2x;1>2a							1				A0A087X0W7;P49753;A0A087WT95;G3V4F2;P49753-2
ACSL1	Long-chain-fatty-acid--CoA ligase 1	1480.75	892.446	695.694	0.000332913	1>2x;1>2a							1				P33121;E7EPM6;P33121-2;P33121-3;B7Z3Z9;D6RER0
ACTN1	Alpha-actinin-1	87.7533	68.6748	30.0323	0.00445081	1>2x							1				P12814-3
ACTN2	Alpha-actinin-2	15565.2	12167.5	8652.23	0.00111855	2a>2x;1>2x							1				P35609;F6THM6
ADCK3	Atypical kinase ADCK3, mitochondrial	1198.31	540.681	216.307	4.47606e-08	1>2x;1>2a							1				Q8NI60-4
APOO	Apolipoprotein O	271.858	178.501	92.4502	8.59838e-06	2a>2x;1>2x;1>2a							1				Q9BUR5;H7C1U8;Q9BUR5-2
APOOL	MICOS complex subunit MIC27	321.503	205.012	134.139	0.000516126	2a>2x;1>2x							1				Q6UXV4;A0A087WYF7;A0A087WUX8
ATP5A1	ATP synthase subunit alpha, mitochondrial	13167	8428.02	6459.95	0.00130514	1>2x;1>2a							1				P25705;P25705-3
ATP5C1	ATP synthase subunit gamma, mitochondrial	3942.75	2698.79	1953.72	0.00177585	1>2x;1>2a							1				P36542-2;P36542
ATP5O	ATP synthase subunit O, mitochondrial	2471.06	1499.57	939.788	0.00393798	1>2x;1>2a							1				P48047;H7C0C1
BDH1	D-beta-hydroxybutyrate dehydrogenase, mitochondrial	60.8635	26.9174	12.4767	0.000146279	1>2x;1>2a							1				Q02338;E9PCG9;C9K0G7
C14orf159	UPF0317 protein C14orf159, mitochondrial	446.403	202.04	87.5839	0.000100312	1>2x;1>2a							1				Q7Z3D6-2;Q7Z3D6;Q7Z3D6-3;H0YB09;Q7Z3D6-4;Q7Z3D6-5;A0A0C4DGD4;H0YB62
CECR5	Cat eye syndrome critical region protein 5	124.185	52.3516	29.9268	0.00387302	1>2x;1>2a							1				Q9BXW7;Q9BXW7-2
CHCHD3	MICOS complex subunit MIC19	1299.85	1052.4	646.766	2.55105e-06	2a>2x;1>2x							1				Q9NX63;C9JRZ6;F8WAR4
CKMT2	Creatine kinase S-type, mitochondrial	12074.4	8818.14	4117.95	0.000121916	1>2x;1>2a							1				P17540
COA3	Cytochrome c oxidase assembly factor 3 homolog, mitochondrial	71.924	34.805	25.6214	0.000406557	1>2x;1>2a							1				Q9Y2R0;K7EPV0
COQ10A	Coenzyme Q-binding protein COQ10 homolog A, mitochondrial	305.175	149.361	96.6753	0.00330131	1>2x;1>2a							1				Q96MF6;Q96MF6-3;Q96MF6-2;H0YHF1
COX20	Cytochrome c oxidase protein 20 homolog	69.2367	34.8873	23.58	1.55224e-05	1>2x;1>2a							1				Q5RI15;Q5RI15-2
COX4I1	Cytochrome c oxidase subunit 4 isoform 1, mitochondrial	8577.58	6838.81	3161.06	1.03371e-06	2a>2x;1>2x							1				P13073;H3BN72;H3BNV9;H3BPG0;Q86WV2
COX5A	Cytochrome c oxidase subunit 5A, mitochondrial	3008.49	2204.11	1055.64	0.000678288	2a>2x;1>2x							1				P20674;H3BNX8;H3BRM5;H3BV69
COX5B	Cytochrome c oxidase subunit 5B, mitochondrial	4882.63	4836.81	2223.53	0.000162063	2a>2x;1>2x							1				P10606
COX6B1	Cytochrome c oxidase subunit 6B1	2010.05	1676.07	600.413	0.000557539	2a>2x;1>2x							1				P14854
COX6C	Cytochrome c oxidase subunit 6C	6208.76	3763.09	1752.88	2.75672e-05	2a>2x;1>2x;1>2a							1				P09669
COX7C	Cytochrome c oxidase subunit 7C, mitochondrial	3717.47	2556.13	1447	0.000511435	2a>2x;1>2x							1				P15954;D6R9Z7
CPT1B	Carnitine O-palmitoyltransferase 1, muscle isoform	264.843	143.543	103.198	1.78171e-05	1>2x;1>2a							1				Q92523;Q92523-3;Q92523-4;Q92523-2
CRAT	Carnitine O-acetyltransferase	1112.13	548.567	328.833	1.13221e-05	1>2x;1>2a							1				P43155;P43155-2;P43155-3
DBT	Lipoamide acyltransferase component of branched-chain alpha-keto acid dehydrogenase complex, mitochondrial	44.5833	22.4802	9.04885	8.55344e-08	2a>2x;1>2x;1>2a							1				P11182;Q5VVL7
DCXR	L-xylulose reductase	186.977	63.936	61.2353	0.000956474	1>2a;1>2x							1				Q7Z4W1;J3KS22;J3QS36;J3KRZ4;J3QL34
DECR1	2,4-dienoyl-CoA reductase, mitochondrial	1945.99	1092.88	477.137	0.000806025	1>2x;1>2a							1				Q16698;Q16698-2;E5RFV2;E5RJG7
DES	Desmin	6504.34	4521.09	3542.9	0.000423803	2a>2x;1>2x							1				P17661
ECH1	Delta(3,5)-Delta(2,4)-dienoyl-CoA isomerase, mitochondrial	1821.58	806.619	520.162	1.50739e-05	1>2x;1>2a							1				Q13011;M0R248
ETFA	Electron transfer flavoprotein subunit alpha, mitochondrial	2263.16	1561.92	685.681	0.000877404	1>2x;1>2a							1				P13804;P13804-2;H0YLU7;H0YK49;H0YNX6;H0YL12;H0YKF0
ETFB	Electron transfer flavoprotein subunit beta	2642.06	1217.27	539.196	4.44363e-05	1>2x;1>2a							1				P38117;P38117-2;M0QY67
HADH	Hydroxyacyl-coenzyme A dehydrogenase, mitochondrial	3089.87	1618.71	940.038	0.00120682	1>2x;1>2a							1				Q16836;E9PF18;A0A0A0MSE2;Q16836-3;Q16836-2
HADHA	Trifunctional enzyme subunit alpha, mitochondrial;Long-chain enoyl-CoA hydratase;Long chain 3-hydroxyacyl-CoA dehydrogenase	3516.84	1921.08	1505.01	1.38695e-05	1>2a;1>2x							1				P40939
HADHB	Trifunctional enzyme subunit beta, mitochondrial;3-ketoacyl-CoA thiolase	3113.09	1664.1	1308.52	2.3898e-06	1>2a;1>2x							1				P55084;P55084-2;F5GZQ3;B5MD38
HSD17B10	3-hydroxyacyl-CoA dehydrogenase type-2	253.366	136.978	79.6939	0.000314604	1>2x;1>2a							1				Q99714;Q99714-2;Q5H928
HSDL2	Hydroxysteroid dehydrogenase-like protein 2	1084.51	422.223	203.458	1.21981e-06	1>2x;1>2a							1				Q6YN16;Q6YN16-2
HSPA9	Stress-70 protein, mitochondrial	707.088	543.855	234.981	0.00124432	1>2x;1>2a							1				P38646
HSPB6	Heat shock protein beta-6	2275.53	1596.16	655.774	9.48542e-05	2a>2x;1>2x							1				O14558;K7EP04
IDH2	Isocitrate dehydrogenase [NADP], mitochondrial	8976.75	5132.29	2149.66	0.00425803	1>2x;1>2a							1				P48735;P48735-2
ISCA2	Iron-sulfur cluster assembly 2 homolog, mitochondrial	77.8652	53.2913	25.9518	0.00530199	1>2x;1>2a							1				Q86U28;J3QSS7
IVD	Isovaleryl-CoA dehydrogenase, mitochondrial	128.781	45.9204	19.3863	0.000978536	1>2x;1>2a							1				P26440;A0A0A0MT83;P26440-2;H0YLC3
KLHL40	Kelch-like protein 40	354.868	231.455	150.006	0.000825206	2a>2x;1>2x							1				Q2TBA0;Q2TBA0-2
LACTB	Serine beta-lactamase-like protein LACTB, mitochondrial	166.464	128.712	85.6491	0.00267551	1>2x;1>2a							1				P83111;P83111-2
MAOB	Amine oxidase [flavin-containing] B	432.451	237.372	148.922	1.38721e-06	1>2x;1>2a							1				P27338;P27338-2
MLYCD	Malonyl-CoA decarboxylase, mitochondrial	11.2404	6.67867	2.51585	0.00327705	1>2x;1>2a							1				O95822;O95822-2
MRPS36	28S ribosomal protein S36, mitochondrial	708.85	354.862	202.807	0.000117026	2a>2x;1>2x;1>2a							1				P82909
MRPS7	28S ribosomal protein S7, mitochondrial	18.8624	14.7354	6.39396	0.00272093	1>2x							1				Q9Y2R9;J3QLS3;J3QQS1;J3QKW2;J3KSI8
MT-ATP6	ATP synthase subunit a	1612.99	1040.08	801.886	0.00143539	1>2x;1>2a							1				P00846
MT-CO2	Cytochrome c oxidase subunit 2	13319.3	11902.7	5620.01	0.000117362	2a>2x;1>2x							1				P00403
MYBPC1	Myosin-binding protein C, slow-type	11475.8	9280.42	7269.46	0.000304469	2a>2x;1>2x;1>2a							1				Q00872-10;Q00872-3;Q00872;Q00872-6;Q00872-9;F8VZY0;Q00872-8
NDUFA10	NADH dehydrogenase [ubiquinone] 1 alpha subcomplex subunit 10, mitochondrial	856.964	541.113	275.743	5.02958e-07	2a>2x;1>2x;1>2a							1				O95299;A0A087WXC5;E7ESZ7;O95299-2
NDUFA2	NADH dehydrogenase [ubiquinone] 1 alpha subcomplex subunit 2	1435.69	1128.79	420.351	1.00359e-05	2a>2x;1>2x							1				O43678;O43678-2
NDUFA3	NADH dehydrogenase [ubiquinone] 1 alpha subcomplex subunit 3	1272.77	906.014	611.148	0.00355195	2a>2x;1>2x							1				O95167;S4R3I5
NDUFA4	Cytochrome c oxidase subunit NDUFA4	6935.07	4072.8	2365.13	0.000145981	2a>2x;1>2x							1				O00483
NDUFA6	NADH dehydrogenase [ubiquinone] 1 alpha subcomplex subunit 6	1237.25	677.393	401.875	0.000149045	2a>2x;1>2x							1				P56556;A0A0C4DGS0;R4GN43
NDUFA7	NADH dehydrogenase [ubiquinone] 1 alpha subcomplex subunit 7	1108.81	711.533	484.84	0.00300462	2a>2x;1>2x							1				O95182
NDUFA8	NADH dehydrogenase [ubiquinone] 1 alpha subcomplex subunit 8	2096.06	1191.45	502.392	3.30045e-09	2a>2x;1>2x;1>2a							1				P51970
NDUFA9	NADH dehydrogenase [ubiquinone] 1 alpha subcomplex subunit 9, mitochondrial	855.435	638.866	335.162	0.00460574	1>2x							1				Q16795
NDUFB10	NADH dehydrogenase [ubiquinone] 1 beta subcomplex subunit 10	744.828	547.016	447.084	0.0055413	1>2x;1>2a							1				O96000;H3BPJ9;O96000-2;H3BV16
NDUFB11	NADH dehydrogenase [ubiquinone] 1 beta subcomplex subunit 11, mitochondrial	710.078	586.391	320.652	0.00110796	2a>2x;1>2x							1				Q9NX14;Q9NX14-2
NDUFB5	NADH dehydrogenase [ubiquinone] 1 beta subcomplex subunit 5, mitochondrial	728.707	525.445	223.142	0.0002161	2a>2x;1>2x							1				O43674;E7EWP0;H0Y886;O43674-2
NDUFB8	NADH dehydrogenase [ubiquinone] 1 beta subcomplex subunit 8, mitochondrial	277.674	192.34	88.9304	0.000507873	2a>2x;1>2x							1				O95169;O95169-3;E9PQ68;O95169-2;K9J7I2
NDUFS1	NADH-ubiquinone oxidoreductase 75 kDa subunit, mitochondrial	1100.12	866.584	459.986	5.22094e-05	2a>2x;1>2x							1				P28331;P28331-2;P28331-4;P28331-5;B4DJ81;P28331-3
NDUFS5	NADH dehydrogenase [ubiquinone] iron-sulfur protein 5	1484.91	911.388	397.872	2.99062e-06	2a>2x;1>2x;1>2a							1				O43920
NDUFS6	NADH dehydrogenase [ubiquinone] iron-sulfur protein 6, mitochondrial	1852.61	1554.08	692.213	0.00124289	2a>2x;1>2x							1				O75380;D6RBT3
NDUFS7	NADH dehydrogenase [ubiquinone] iron-sulfur protein 7, mitochondrial	579.364	355.829	173.187	0.000134139	2a>2x;1>2x							1				O75251;F5H5N1;F5GXJ1;O75251-2;A0A087WXF6;A0A087WTI3
NDUFS8	NADH dehydrogenase [ubiquinone] iron-sulfur protein 8, mitochondrial	646.178	571.766	224.534	0.000358798	2a>2x;1>2x							1				O00217;E9PPW7;E9PKH6;E9PN51;F8W9K7
NDUFV1	NADH dehydrogenase [ubiquinone] flavoprotein 1, mitochondrial	815.486	729.76	312.777	3.3062e-05	2a>2x;1>2x							1				P49821;G3V0I5;P49821-2;B4DE93
NDUFV2	NADH dehydrogenase [ubiquinone] flavoprotein 2, mitochondrial	994.71	898.431	343.74	0.000141194	2a>2x;1>2x							1				P19404;E7EPT4
NDUFV3	NADH dehydrogenase [ubiquinone] flavoprotein 3, mitochondrial	117.701	76.822	33.4898	0.000196224	2a>2x;1>2x							1				P56181-2
NNT	NAD(P) transhydrogenase, mitochondrial	2452.65	1730.54	989.4	3.59079e-06	2a>2x;1>2x;1>2a							1				Q13423
OBSCN	Obscurin	368.445	304.861	232.831	0.00264048	1>2x;2a>2x							1				H3BPX2;A6NGQ3;Q5VST9-6;Q5VST9;Q5VST9-2
OGDH	2-oxoglutarate dehydrogenase, mitochondrial	1625.87	965.597	626.457	0.000306025	1>2x;1>2a							1				Q02218;A0A0D9SFS3
PCCB	Propionyl-CoA carboxylase beta chain, mitochondrial	24.7319	15.2914	6.97775	0.000421083	1>2x;1>2a							1				P05166;E9PDR0;E7EX59;P05166-2;E7ETT4;E7EUY3;E7ETT1;C9JQS9;E9PEC3;F8WBI9
PERM1	PGC-1 and ERR-induced regulator in muscle protein 1	79.4744	56.1248	32.4528	0.00390602	2a>2x;1>2x							1				Q5SV97;Q5SV97-3
PHB2	Prohibitin-2	654.449	467.469	241.048	0.000655369	2a>2x;1>2x							1				Q99623;J3KPX7;F5GY37;Q99623-2;F5GWA7;F5H3X6
PNKD	Probable hydrolase PNKD	44.9185	34.8562	17.9328	0.00520517	2a>2x;1>2x							1				Q8N490-2
SAMM50	Sorting and assembly machinery component 50 homolog	348.853	318.315	161.855	0.00155439	2a>2x;1>2x							1				Q9Y512
SARM1	Sterile alpha and TIR motif-containing protein 1	40.745	27.0897	12.4918	0.000999778	2a>2x;1>2x							1				Q6SZW1;Q6SZW1-2
SDHB	Succinate dehydrogenase [ubiquinone] iron-sulfur subunit, mitochondrial	992.827	666.306	349.29	0.00087739	1>2x;1>2a							1				P21912
SLC25A4	ADP/ATP translocase 1	15890.5	10418.2	6471.55	0.00227456	1>2x;1>2a							1				P12235;V9GYG0
SMIM20	Small integral membrane protein 20	231.904	119.393	50.0577	0.00110695	1>2x;1>2a							1				Q8N5G0-2;Q8N5G0;E5RH91
TIMM13	Mitochondrial import inner membrane translocase subunit Tim13	497.055	391.181	180.239	0.000207058	2a>2x;1>2x							1				Q9Y5L4;K7EIT2
TIMM21	Mitochondrial import inner membrane translocase subunit Tim21	39.4975	20.0783	11.1924	0.00194724	1>2x;1>2a							1				Q9BVV7;J3QRI1
TIMM8A	Mitochondrial import inner membrane translocase subunit Tim8 A	328.903	120	109.568	0.000121368	1>2x;1>2a							1				O60220
TNNT1	Troponin T, slow skeletal muscle	47093.4	19865	18412.2	9.58245e-10	1>2x;1>2a							1				P13805-2;P13805-3;P13805;K7EQL4;M0QZU8;Q3B759;M0QX01;K7EKM3;K7ELB0
TPM3	Tropomyosin alpha-3 chain	59095.1	25138.9	24424.1	6.05631e-07	1>2x;1>2a							1				P06753-5;P06753-4;P06753-7
UQCC2	Ubiquinol-cytochrome-c reductase complex assembly factor 2	81.0707	43.5371	24.6608	0.00362008	1>2x;1>2a							1				Q9BRT2;V5IRT4;Q5TAQ0
UQCRB	Cytochrome b-c1 complex subunit 7	4068.7	2761.23	1411.62	0.00439076	1>2x							1				P14927;B7Z2R2;P14927-2
UQCRC1	Cytochrome b-c1 complex subunit 1, mitochondrial	3921.28	2925.74	1750.17	0.00359357	1>2x							1				P31930
VDAC1	Voltage-dependent anion-selective channel protein 1	3693.75	2728.36	1971.6	0.000422928	1>2x;1>2a							1				P21796;C9JI87
VDAC2	Voltage-dependent anion-selective channel protein 2	1965.38	1683.95	906.162	0.00222189	2a>2x;1>2x							1				P45880;A0A0A0MR02;Q5JSD2;Q5JSD1
VDAC3	Voltage-dependent anion-selective channel protein 3	689.181	470.669	258.738	0.00428972	2a>2x;1>2x							1				Q9Y277-2;E5RFP6
ZC3H11A	Zinc finger CCCH domain-containing protein 11A	33.0633	12.8834	4.90103	0.000129927	1>2x;1>2a							1				O75152;E9PQ61
SPINK5	Serine protease inhibitor Kazal-type 5;Hemofiltrate peptide HF6478;Hemofiltrate peptide HF7665	1.70169	5.57458	415.382	0.0044729	2x>1								1			Q9NQ38;E7EWP9;Q9NQ38-2;Q9NQ38-3
TRIOBP	TRIO and F-actin-binding protein	0.354798	0.784848	10.8402	0.00331587	2x>1								1			Q9H2D6;Q9H2D6-3;Q9H2D6-2;Q9H2D6-5;Q9H2D6-7;Q9H2D6-6
SSPN	Sarcospan	23.3873	77.9925	143.402	0.00198324	2x>1;2x>2a								1			Q14714;Q14714-2;F5H0K2
ABCC9	ATP-binding cassette sub-family C member 9	0.683597	1.22252	2.89872	0.00313894	2x>1;2x>2a								1			O60706;O60706-2;H0YFV4
AGL	Glycogen debranching enzyme;4-alpha-glucanotransferase;Amylo-alpha-1,6-glucosidase	482.443	1055.26	1247.41	3.56995e-07	2a>1;2x>1								1			P35573;P35573-2;P35573-3
AHNAK2	Protein AHNAK2	2.75448	6.98189	8.41852	0.00388381	2a>1;2x>1								1			Q8IVF2;Q8IVF2-3
ART3	Ecto-ADP-ribosyltransferase 3;NAD(P)(+)--arginine ADP-ribosyltransferase	9.34346	14.0335	24.1915	5.78611e-05	2a>1;2x>1;2x>2a								1			Q13508;Q13508-2;Q13508-3;E7ESB3
ASPH	Aspartyl/asparaginyl beta-hydroxylase	2411.41	4116.04	7211.97	0.00216943	2x>1;2x>2a								1			Q12797;Q12797-10
ATL2	Atlastin-2	13.3869	38.9549	64.9565	0.000101815	2a>1;2x>1								1			Q8NHH9;Q8NHH9-3;Q8NHH9-5;B5MCN0;Q8NHH9-4;Q8NHH9-2
ATP1A1	Sodium/potassium-transporting ATPase subunit alpha-1	5.93452	8.58268	19.1687	0.000867827	2x>1;2x>2a								1			P05023;P05023-4;P05023-3;P05023-2
BANF1	Barrier-to-autointegration factor;Barrier-to-autointegration factor, N-terminally processed	223.473	569.873	1147.51	9.24435e-06	2a>1;2x>1								1			O75531
BCAP29	B-cell receptor-associated protein 29	28.5804	35.0016	77.5465	0.0030131	2x>1;2x>2a								1			Q9UHQ4;Q9UHQ4-2;C9JTE9;B7Z2L0;H7C5E2;C9IYK6;H0Y7N8
BIN1	Myc box-dependent-interacting protein 1	291.725	597.134	1090.27	0.000234109	2x>1;2x>2a								1			O00499-11;O00499-10;O00499-2;O00499-8;O00499-6;O00499;O00499-9;O00499-7;O00499-4;O00499-3;O00499-5
CACNA2D1	Voltage-dependent calcium channel subunit alpha-2/delta-1;Voltage-dependent calcium channel subunit alpha-2-1;Voltage-dependent calcium channel subunit delta-1	96.915	179.56	372.598	1.47547e-06	2a>1;2x>1;2x>2a								1			P54289;P54289-5;P54289-4
CACNG1	Voltage-dependent calcium channel gamma-1 subunit	65.8899	102.729	254.207	0.000529534	2x>1;2x>2a								1			Q06432
CALM1;CALM2	Calmodulin	285.488	564.81	733.278	1.78935e-05	2a>1;2x>1								1			P62158;H0Y7A7;E7ETZ0;E7EMB3;Q96HY3;G3V361
CAND2	Cullin-associated NEDD8-dissociated protein 2	9.32008	20.6309	24.0946	0.00409089	2x>1;2a>1								1			O75155;O75155-2
CASQ1	Calsequestrin-1	19347.2	25884.8	37901.9	7.08491e-07	2a>1;2x>1;2x>2a								1			P31415
CAV1	Caveolin-1;Caveolin	118.24	151.205	207.571	0.00203901	2x>2a;2x>1								1			Q03135;E9PCT5;C9JKI3;Q03135-2
CCDC124	Coiled-coil domain-containing protein 124	11.0481	21.7541	28.3872	0.00163078	2x>1								1			Q96CT7;M0R2F5
CD99	CD99 antigen	42.1898	60.3492	142.562	0.00092348	2x>1;2x>2a								1			P14209;P14209-3
CDH13	Cadherin-13	49.6848	51.9255	69.2277	0.000322938	2x>1;2x>2a								1			P55290;A0A0A0MTR1;P55290-4;A0A087X0X6;P55290-5
CISD2	CDGSH iron-sulfur domain-containing protein 2	26.291	53.419	91.9051	0.0005853	2a>1;2x>1								1			Q8N5K1;D6RCF4
CKM	Creatine kinase M-type;Creatine kinase M-type, N-terminally processed	8165.04	21119.2	26811.8	0.00036947	2a>1;2x>1								1			P06732
CLUH	Clustered mitochondria protein homolog	0.610875	1.58703	2.24694	0.00079902	2a>1;2x>1								1			O75153;K7EIG1
COBL	Protein cordon-bleu	5.03549	8.1592	21.7714	1.02956e-05	2x>1;2x>2a								1			O75128;O75128-2;O75128-5;O75128-4;O75128-3;O75128-7;H7C2C4;H7C1N2;J3KR05
DCTN1;DKFZp686E0752	Dynactin subunit 1	3.33384	6.50751	17.0282	0.00091074	2x>1;2x>2a								1			Q14203;Q14203-6;E7EX90;Q14203-3;Q14203-4;Q14203-5;Q14203-2;Q6AWB1
DDOST	Dolichyl-diphosphooligosaccharide--protein glycosyltransferase 48 kDa subunit	16.0749	47.9964	92.1951	5.89285e-06	2a>1;2x>1								1			P39656;A0A0C4DGS1;P39656-3;P39656-2;U3KQ84
DGAT1	Diacylglycerol O-acyltransferase 1	22.2177	50.9716	151.174	0.00223564	2a>1;2x>1								1			O75907;A0A0A0MR74
DYSF	Dysferlin	117.306	166.329	211.823	1.69841e-05	2x>1;2x>2a								1			O75923-10;O75923-14;O75923-8;O75923;O75923-11;O75923-9;O75923-12;O75923-4;O75923-2;O75923-13;O75923-3;O75923-6;O75923-5;O75923-7;O75923-15
EEF1D	Elongation factor 1-delta	156.173	314.38	430.096	0.00295361	2a>1;2x>1								1			P29692;P29692-2;E9PRY8;E9PK01;P29692-4;E9PQZ1;A0A087X1X7;E9PI39;H0YE72;E9PQ49
EIF4A2	Eukaryotic initiation factor 4A-II;Eukaryotic initiation factor 4A-II, N-terminally processed	56.9346	98.8215	152.689	0.00061695	2a>1;2x>1								1			Q14240;Q14240-2;E7EQG2
EMILIN1	EMILIN-1	4.45669	9.13715	27.4093	0.00029227	2x>1;2x>2a								1			Q9Y6C2;A0A0C4DFX3
ENO1	Alpha-enolase	1594.64	1874.47	2845.69	0.000322448	2x>1;2x>2a								1			P06733
EPRS	Bifunctional glutamate/proline--tRNA ligase;Glutamate--tRNA ligase;Proline--tRNA ligase	4.42198	9.87409	16.3846	7.00971e-05	2x>1;2x>2a								1			P07814;V9GYZ6
ESYT1	Extended synaptotagmin-1	3.55314	4.48594	12.9	0.000701188	2x>1;2x>2a								1			Q9BSJ8;Q9BSJ8-2
FKBP1A	Peptidyl-prolyl cis-trans isomerase FKBP1A;Peptidyl-prolyl cis-trans isomerase	348.453	734.776	1059.96	0.000383975	2x>1;2x>2a								1			P62942;Q5W0X3;A0A087WZM5
GNB1	Guanine nucleotide-binding protein G(I)/G(S)/G(T) subunit beta-1	29.8049	31.9173	89.1038	3.58593e-05	2x>2a;2x>1								1			P62873;P62873-2;F6UT28;B1AKQ8;F6X3N5
GSS	Glutathione synthetase	3.87202	5.30649	15.3411	0.000497119	2x>1;2x>2a								1			P48637;P48637-2
HACD1	Very-long-chain (3R)-3-hydroxyacyl-CoA dehydratase 1	52.3875	93.7861	104.984	0.000346636	2a>1;2x>1								1			B0YJ81
HNRNPK	Heterogeneous nuclear ribonucleoprotein K	94.4865	193.195	303.022	0.000167065	2x>1;2a>1								1			P61978-3;Q5T6W2
HSPB2	Heat shock protein beta-2	303.46	357.272	748.484	0.00544298	2x>1;2x>2a								1			Q16082
HSPB3	Heat shock protein beta-3	88.1344	95.877	236.291	3.25774e-05	2x>2a;2x>1								1			Q12988
ITGB1	Integrin beta-1	5.50116	11.3405	29.4209	8.96764e-06	2x>1;2x>2a								1			P05556;P05556-2;P05556-4;P05556-3
JPH1	Junctophilin-1	171.329	333.832	412.462	0.00554318	2a>1;2x>1								1			Q9HDC5
JPH2	Junctophilin-2	153.376	274.716	287.178	0.00192836	2x>1;2a>1								1			Q9BR39
JSRP1	Junctional sarcoplasmic reticulum protein 1	209.923	328.855	632.689	6.84544e-07	2a>1;2x>1;2x>2a								1			Q96MG2
KPNB1	Importin subunit beta-1	27.131	38.1542	80.9203	0.00324125	2a>1;2x>1								1			Q14974;Q14974-2;J3KTM9
METTL7A	Methyltransferase-like protein 7A	63.0046	129.415	271.953	4.64022e-07	2a>1;2x>1;2x>2a								1			Q9H8H3;H0YI09;F8VQX6
MLEC	Malectin	29.5501	33.6238	89.8156	2.95359e-05	2x>1;2x>2a								1			Q14165;F5H1S8;H0YG07
MYOZ3	Myozenin-3	773.659	1394.88	1709.15	0.00290958	2a>1;2x>1								1			Q8TDC0;Q8TDC0-2
NACA	Nascent polypeptide-associated complex subunit alpha, muscle-specific form	81.9292	99.2382	135.505	0.00112897	2a>1;2x>1								1			E9PAV3
P4HB	Protein disulfide-isomerase	582.306	998.425	1252.65	5.16521e-05	2a>1;2x>1;2x>2a								1			P07237;H7BZ94;H0Y3Z3
PBXIP1	Pre-B-cell leukemia transcription factor-interacting protein 1	63.2908	119.293	212.211	9.36052e-06	2a>1;2x>1;2x>2a								1			Q96AQ6;Q96AQ6-2;Q96AQ6-3
PHPT1	14 kDa phosphohistidine phosphatase	62.3001	122.827	280.927	0.00434596	2x>1;2x>2a								1			Q9NRX4;Q9NRX4-2
PRDX1	Peroxiredoxin-1	246.281	638.964	691.108	0.00277099	2x>1								1			Q06830;A0A0A0MSI0;A0A0A0MRQ5
PRDX4	Peroxiredoxin-4	10.1855	24.369	37.5731	4.93228e-05	2a>1;2x>1								1			Q13162;H7C3T4
PRR33	Proline-rich protein 33	83.3016	137.751	165.685	0.000495198	2a>1;2x>1								1			A8MZF0
PSMA3	Proteasome subunit alpha type-3	35.2341	52.5123	114.516	0.00065633	2x>1;2x>2a								1			P25788;P25788-2
PSMA7	Proteasome subunit alpha type-7	45.2379	118.506	149.303	0.000312943	2a>1;2x>1								1			O14818;H0Y586;O14818-4
PSMB5	Proteasome subunit beta type-5	22.8041	63.6193	84.2899	6.88793e-05	2a>1;2x>1;2x>2a								1			P28074;P28074-3
PSMB6	Proteasome subunit beta type-6	35.3111	84.7134	95.3187	0.00537064	2x>1								1			P28072
PSMB7	Proteasome subunit beta type-7	32.2474	90.3198	186.799	9.92276e-05	2a>1;2x>1;2x>2a								1			Q99436
PSMC2	26S protease regulatory subunit 7	30.4509	53.6801	56.0099	0.00149762	2a>1;2x>1								1			P35998;P35998-2
PSMC5	26S protease regulatory subunit 8	14.4032	28.9373	38.3956	0.000459225	2a>1;2x>1								1			P62195;P62195-2;J3QQM1;J3QSA9;J3KRP2
PSMD2	26S proteasome non-ATPase regulatory subunit 2	29.8853	59.7388	87.8151	3.89803e-05	2a>1;2x>1								1			Q13200;Q13200-3;Q13200-2
RTN2	Reticulon-2;Reticulon	777.34	782.696	1383.3	0.000221861	2x>2a;2x>1								1			O75298;K7EMR7;O75298-3;O75298-2;Q7RTN0
RTN4	Reticulon-4	461.365	493.55	849.448	0.00423183	2x>2a;2x>1								1			Q9NQC3;Q9NQC3-4;Q9NQC3-6
RYR1	Ryanodine receptor 1	201.156	344.598	460.112	7.97767e-05	2a>1;2x>1								1			P21817;P21817-3;P21817-2;A0A0A0MRH2
SH3BGR	SH3 domain-binding glutamic acid-rich protein	372.235	475.375	770.609	5.19536e-05	2x>1;2x>2a								1			P55822;H7C2G0;C9JX40;P55822-2
SLC37A4	Glucose-6-phosphate translocase	41.0706	92.7589	207.079	3.95636e-05	2a>1;2x>1;2x>2a								1			O43826;U3KPU7;U3KQS2;O43826-2;U3KQL4
SMTNL2	Smoothelin-like protein 2	42.9147	57.2156	123.83	0.000130556	2x>1;2x>2a								1			Q2TAL5;Q2TAL5-2
ST13;ST13P5;ST13P4	Hsc70-interacting protein;Putative protein FAM10A5;Putative protein FAM10A4	134.772	284.64	466.079	0.000252924	2a>1;2x>1								1			P50502;Q3KNR6;A0A087X1H6;Q8NFI4;H7C3I1;F6VDH7;Q8IZP2
STAC3	SH3 and cysteine-rich domain-containing protein 3	48.235	103.296	142.417	8.02776e-09	2a>1;2x>1;2x>2a								1			Q96MF2;Q96MF2-2
STXBP3	Syntaxin-binding protein 3	5.62567	14.4431	21.4916	0.000604945	2x>1;2x>2a								1			O00186
SYNCRIP	Heterogeneous nuclear ribonucleoprotein Q	31.353	36.5211	82.9278	0.00202691	2x>1;2x>2a								1			O60506;O60506-2
TMEM205	Transmembrane protein 205	106.076	228.069	272.396	0.000220965	2a>1;2x>1								1			Q6UW68;K7ELQ9;K7EM09;K7EPR0
TMEM43	Transmembrane protein 43	13.9106	23.703	38.6925	0.0013225	2a>1;2x>1								1			Q9BTV4
TRDN	Triadin	623.495	1631.8	1832.94	2.8397e-10	2a>1;2x>1								1			Q13061
TUBA4A	Tubulin alpha-4A chain	188.534	361.293	533.514	0.00520483	2x>1								1			P68366;P68366-2
VAPA	Vesicle-associated membrane protein-associated protein A	122.604	147.471	254.804	0.00458032	2x>1								1			Q9P0L0;Q9P0L0-2
COX11	Cytochrome c oxidase assembly protein COX11, mitochondrial	15.8907	4.94719	3.49857	0.00177991	1>2a									0		Q9Y6N1
SUOX	Sulfite oxidase, mitochondrial	76.0684	24.2477	22.4802	0.000318029	1>2a									0		P51687
SYNRG	Synergin gamma	1016.44	1.21948	0.753409	0.000851499	1>2a									0		Q9UMZ2;Q9UMZ2-5;Q9UMZ2-6;Q9UMZ2-9;Q9UMZ2-4;Q9UMZ2-8;Q9UMZ2-3;Q9UMZ2-7
ALDH7A1	Alpha-aminoadipic semialdehyde dehydrogenase	32.4313	7.36625	10.1489	0.000563043	1>2a									0		P49419;P49419-2;P49419-4;F8VS02;P49419-3
CCDC93	Coiled-coil domain-containing protein 93	201.158	3.84814	10.6408	0.000112595	1>2a									0		Q567U6;F8W9X7
DECR2	Peroxisomal 2,4-dienoyl-CoA reductase	3434.96	37.3171	831.434	0.000450636	1>2a									0		Q9NUI1;Q4VXZ8;Q9NUI1-2;Q9NUI1-3
RANBP1	Ran-specific GTPase-activating protein	1148.64	13.6308	19.7116	0.00126413	1>2a									0		P43487;P43487-2;C9JJ34
GLO1	Lactoylglutathione lyase	8.82869	398.331	119.515	0.000997678	2a>1									0		Q04760;Q04760-2
ST6GALNAC1	Alpha-N-acetylgalactosaminide alpha-2,6-sialyltransferase 1	4.97155	74.8142	20.7566	0.000583186	2a>1									0		Q9NSC7;K7EMB6;G3XAD9
ABCF1	ATP-binding cassette sub-family F member 1	3.87129	32.0919	10.2439	0.00228566	2a>1									0		Q8NE71;Q8NE71-2;H0YGW7
NT5C3A	Cytosolic 5-nucleotidase 3A;5-nucleotidase	13.24	53.7543	13.7458	0.00220938	2a>1									0		Q9H0P0-1;Q9H0P0-2;Q9H0P0;X6RM59;Q9H0P0-3;B9A035
NME3	Nucleoside diphosphate kinase 3	2.78155	18.2187	77.5578	3.51955e-05	2a>1									0		Q13232
EOGT	EGF domain-specific O-linked N-acetylglucosamine transferase	3.07446	6.59314	31.4713	0.00180526	2a>1									0		Q5NDL2;Q5NDL2-3
AKT1	RAC-alpha serine/threonine-protein kinase	21.2564	2.5941	291.901	0.000107911	1>2a									0		P31749;P31749-2
APOC2;APOC4-APOC2	Apolipoprotein C-II;Proapolipoprotein C-II	22.0722	15.6226	330.009	0.00202126	2a>1									0		P02655;Q6P163;K7ER74
MTHFR	Methylenetetrahydrofolate reductase	2.38911	2.01838	11.1098	0.00567476	2a>1									0		P42898;P42898-2
CSRP3	Cysteine and glycine-rich protein 3	375.262	744.804	103.248	0.0044649	2a>2x									0		P50461
UBE2K	Ubiquitin-conjugating enzyme E2 K	1.5421	9.48359	8.15352	0.000295899	2a>1									0		P61086;D6RDM7;P61086-2;P61086-3
ATP1B4	Protein ATP1B4	21.1334	7.62814	4.34634	0.00117253	1>2a									0		B7ZKW0;Q9UN42-2;Q9UN42
42796	Mitochondrial amidoxime reducing component 2	18.0117	6.8546	7.6074	0.000468961	1>2x;1>2a									0		Q969Z3;Q969Z3-2
ALDH5A1	Succinate-semialdehyde dehydrogenase, mitochondrial	328.989	215.752	291.476	0.00450126	2x>2a									0		P51649;P51649-2;C9J8Q5
AMPD1	AMP deaminase 1	225.233	688.154	673.733	0.000964359	2a>1;2x>1									0		P23109;P23109-2
ANK1	Ankyrin-1	105.496	68.3302	153.611	0.000817847	1>2a;2x>2a									0		P16157-3;P16157-7;P16157-16;P16157-12;P16157-14;P16157;P16157-13;P16157-10;P16157-15;P16157-8;P16157-5;P16157-11;P16157-9;P16157-6;P16157-4;P16157-21;P16157-2
APEH	Acylamino-acid-releasing enzyme	8.3993	25.8539	23.4	0.00248718	2a>1;2x>1									0		P13798;C9JIF9;H7C393;H7C1U0
ATP2A2	Sarcoplasmic/endoplasmic reticulum calcium ATPase 2	10287.5	4911.25	7304.74	1.50269e-06	2x>2a;1>2a									0		P16615-2
BCKDHA	2-oxoisovalerate dehydrogenase subunit alpha, mitochondrial	15.7157	4.82602	5.31486	6.84538e-06	1>2a									0		P12694;F5H5P2;P12694-2;M0R0C8
BCL2L13	Bcl-2-like protein 13	115.544	55.4286	70.7796	0.0001305	2x>2a;1>2a									0		Q9BXK5;A0A087WX97;A0A087WTL4;Q9BXK5-4
CAB39	Calcium-binding protein 39	14.2155	57.1541	37.3529	0.00279226	2a>1									0		Q9Y376;A0A087X0K1
CACNB3	Voltage-dependent L-type calcium channel subunit beta-3	15.681	6.80795	13.0156	0.000529291	2x>2a;1>2a									0		P54284;F8VU10;F8VUW8;P54284-5;P54284-2;P54284-3;P54284-4;F8VNV8
CAP2	Adenylyl cyclase-associated protein 2;Adenylyl cyclase-associated protein	88.2999	175.819	161.823	0.0020927	2a>1;2x>1									0		P40123;A0A087WZ15;E9PDI2;A0A087X0J3;P40123-2;B7Z385
CYB5R3	NADH-cytochrome b5 reductase 3;NADH-cytochrome b5 reductase 3 membrane-bound form;NADH-cytochrome b5 reductase 3 soluble form	652.919	327.46	488.71	0.000309307	2x>2a;1>2a									0		P00387-3;P00387;P00387-2;B1AHF3
DCTN2	Dynactin subunit 2	18.2342	56.1539	42.5664	2.67113e-05	2a>1;2x>1									0		Q13561;Q13561-3;Q13561-2;F8W1I6;H0YI98;F8VW18
DHCR24;Nbla03646	Delta(24)-sterol reductase	11.8253	4.49859	23.7479	7.88716e-05	1>2a;2x>2a;2x>1									0		Q15392;Q3LIE7;Q15392-2;H7C4B7
DHRS4	Dehydrogenase/reductase SDR family member 4	21.0713	6.13071	8.17864	4.03337e-05	2x>2a;1>2a									0		Q9BTZ2;Q9BTZ2-8;Q9BTZ2-4
DST	Dystonin	2.87563	7.71461	1.31096	0.00311639	2a>1;2a>2x									0		Q03001;F8W9J4;E9PEB9;E9PHM6;F6QMI7;E7ERU0;Q03001-8
EIF3L	Eukaryotic translation initiation factor 3 subunit L	6.74986	52.6478	18.808	0.00073386	2a>1									0		Q9Y262;B0QY89;Q9Y262-2;B0QY90
FUBP1	Far upstream element-binding protein 1	8.51367	3.47807	13.2359	0.00154538	1>2a;2x>2a									0		Q96AE4;E9PEB5;Q96AE4-2
GSTP1	Glutathione S-transferase P	15.5018	49.2214	42.6584	0.00494183	2a>1;2x>1									0		P09211;A8MX94
GYG1	Glycogenin-1	415.316	668.035	667.571	0.00345415	2a>1;2x>1									0		P46976-2;P46976;C9JQ42
HK1	Hexokinase-1	182.453	311.807	185.158	0.00524547	2a>1									0		P19367;P19367-4;P19367-2;P19367-3
HNRNPA0	Heterogeneous nuclear ribonucleoprotein A0	22.0394	86.1222	49.9355	0.00137388	2a>1;2a>2x									0		Q13151
HSPB1	Heat shock protein beta-1	571.744	2110.2	1547.24	0.00107488	2a>1;2x>1									0		P04792
IMMT	MICOS complex subunit MIC60	1270.52	1297.98	728.81	0.00295068	2a>2x;1>2x									0		Q16891-2;Q16891;B9A067
ITGB1BP2	Integrin beta-1-binding protein 2	19.9283	4.70402	16.7322	0.00480774	2x>2a;1>2a									0		Q9UKP3;Q9UKP3-2
ITGB6	Integrin beta-6;Integrin beta	5.542	4.07294	7.957	0.00545235	2x>1;2x>2a									0		P18564;A0A087WXP3;E9PEE8;P18564-2
LYRM4	LYR motif-containing protein 4	23.7792	13.0791	61.398	0.00552363	1>2a									0		Q9HD34;F5H189;C9JY28;C9JRX8
LYRM5	LYR motif-containing protein 5	58.8407	18.9756	38.7082	0.00484785	1>2a									0		Q6IPR1;A0A0C4DGJ8
MCCC1	Methylcrotonoyl-CoA carboxylase subunit alpha, mitochondrial	23.0805	9.89805	40.5423	4.27012e-05	1>2a									0		Q96RQ3;E9PHF7;F5GYT8;E9PG35;G5E9X5
ME2	NAD-dependent malic enzyme, mitochondrial	32.6227	9.71346	15.8174	1.67046e-05	1>2a;1>2x									0		P23368;P23368-2
MURC	Muscle-related coiled-coil protein	241.314	161.274	269.92	0.000547032	2x>2a;2x>1									0		Q5BKX8
MYL12A;MYL12B	Myosin regulatory light chain 12A;Myosin regulatory light chain 12B	95.1255	18.628	33.0652	1.49874e-09	1>2a;1>2x									0		J3QRS3;P19105;O14950
NAP1L4	Nucleosome assembly protein 1-like 4	13.8207	52.5444	22.4342	0.00349608	2a>1									0		Q99733;Q99733-2;C9J6D1;C9JZI7;E9PNW0;E9PJJ2;E9PS34;E9PNJ7;A8MXH2;E9PKT8
NDUFB2	NADH dehydrogenase [ubiquinone] 1 beta subcomplex subunit 2, mitochondrial	75.4452	193.035	65.5361	0.00123867	2a>2x;2a>1									0		O95178;H7C5B8;C9IZW8;C9JXM4
PACSIN3	Protein kinase C and casein kinase substrate in neurons protein 3	503.224	240.88	417.586	1.46636e-05	1>2a;2x>2a									0		Q9UKS6;A0A0C4DGG1;E9PIY1
PCYOX1	Prenylcysteine oxidase 1	268.759	106.295	289.641	2.04814e-06	1>2a;2x>2a									0		Q9UHG3;Q9UHG3-2;F8W8W4
PDLIM5	PDZ and LIM domain protein 5	18.2881	51.3627	41.0646	0.000738116	2a>1									0		Q96HC4-2;H0YBI4
PREB	Prolactin regulatory element-binding protein	25.5603	9.45525	12.5096	5.89512e-05	1>2a									0		Q9HCU5;B5MC98
PREP	Prolyl endopeptidase	8.33007	38.0793	19.5919	0.00269968	2x>1;2a>1									0		P48147
PSMA6	Proteasome subunit alpha type-6;Proteasome subunit alpha type	263.439	57.1227	110.934	0.000615346	1>2a									0		P60900;G3V5Z7;G3V295;P60900-2;G3V3I1;P60900-3
PSMD13	26S proteasome non-ATPase regulatory subunit 13	14.004	33.9054	27.2558	0.0041781	2a>1;2x>1									0		Q9UNM6;Q9UNM6-2;J3KNQ3;A0A087WUL9;E9PL38
RAB3GAP2	Rab3 GTPase-activating protein non-catalytic subunit	1.38488	0.511545	2.24414	0.00136634	1>2a;2x>2a									0		Q9H2M9
SGCD	Delta-sarcoglycan	140.951	120.815	225.251	0.00111764	2x>2a;2x>1									0		Q92629-2;Q92629-3
SIRT2	NAD-dependent protein deacetylase sirtuin-2	3.12144	8.11881	3.01516	0.00360685	2a>1									0		Q8IXJ6;Q8IXJ6-2;Q8IXJ6-3;A0A087WYM3;Q8IXJ6-4;A0A0A0MRF5;E7EWX6;Q8IXJ6-5
SMDT1	Essential MCU regulator, mitochondrial	59.3066	12.6331	30.0674	0.00026622	1>2a									0		Q9H4I9
STUB1	E3 ubiquitin-protein ligase CHIP	16.3048	32.9237	32.4306	0.00231051	2a>1;2x>1									0		Q9UNE7;Q9UNE7-2;H3BTA3;H3BS86;H3BUD0
STX4	Syntaxin-4	17.0746	13.5944	35.0507	0.000891587	2x>2a;2x>1									0		Q12846;Q12846-2;C9JFM5
SYNGR2	Synaptogyrin-2	48.9518	38.7017	75.7625	0.00142206	2x>2a;2x>1									0		O43760;O43760-2;K7ELD9;K7ENG9;K7ELS8
SYPL2	Synaptophysin-like protein 2	2011.86	1988.77	4373.57	0.00057325	2x>2a;2x>1									0		Q5VXT5;Q5VXT5-2
TMEM126A	Transmembrane protein 126A	150.74	48.8802	56.0188	4.17789e-05	1>2x;1>2a									0		Q9H061;E9PI90;Q9H061-2
TNS1	Tensin-1	11.5042	10.7655	18.0328	0.000617387	2x>2a;2x>1									0		Q9HBL0;E9PF55
TPR	Nucleoprotein TPR	3.86723	24.8093	11.2611	0.00135476	2a>1									0		P12270
TRIP10	Cdc42-interacting protein 4	2.93428	6.87932	5.89306	0.00518267	2a>1;2x>1									0		Q15642;Q15642-2;Q15642-3;W4VSQ9;Q15642-4;M0R2H7;M0R0F9;Q15642-5
TSPO	Translocator protein	167.139	72.6384	79.4535	0.000502835	1>2a									0		B1AH87;P30536
UGP2	UTP--glucose-1-phosphate uridylyltransferase	131.363	463.174	352.266	0.00230929	2a>1;2x>1									0		Q16851;A0A087WYS1;E7EUC7
XPNPEP1	Xaa-Pro aminopeptidase 1	22.5854	2.02589	11.1495	0.00239716	1>2a;1>2x									0		Q9NQW7-4;Q9NQW7-3;Q9NQW7;Q9NQW7-2;Q5T6H7
YBX3	Y-box-binding protein 3	295.278	147.586	276.37	0.00501276	1>2a;2x>2a									0		P16989;P16989-3
